# Supplementary material for: In silico clinical trial evaluating lisdexamfetamine’s and methylphenidate’s mechanism of action computational models in an attention-deficit/hyperactivity disorder virtual patients’ population
Source: Front Psychiatry. 2023 Jun 2;14:939650. doi: 10.3389/fpsyt.2023.939650 (PMC10273406; doi:10.3389/fpsyt.2023.939650)
Supplement: Supplementary file 1 [file Table_1.XLSX]

## Sheet: Title page
SUPPLEMENTARY TABLES

## Sheet: A
Supplementary Table A*. Proteins included in the diseases molecular characterization. Activation in disease column indicates whether the protein is increased/overactivated (1) or reduced/inhibited (-1) in the context of each disease (1/-1 denote conflicting or complex role of the protein on the disease). Note that proteins can be repeated in more than one motive. *This Table was previously publis…
Disease and motive	Protein name	Gene name	Uniprot code	Activation in disease	References
ADHD - Neurotransmitter imbalance	Flotillin-1	FLOT1	O75955	1	[1] PMID: 22514303; [2] PMID: 22514303; [3]PMID: 22710269
ADHD - Neurotransmitter imbalance	Interleukin-1 beta	IL1B	P01583	1	[1] PMID: 11803448
ADHD - Neurotransmitter imbalance	Ferritin light chain	FTL	P02792	-1	[1] PMID: 25298126; [2] PMID: 28046016
ADHD - Neurotransmitter imbalance	Ferritin heavy chain	FTH1	P02794	-1	[1] PMID: 25298126; [2] PMID: 28046016
ADHD - Neurotransmitter imbalance	Dopamine beta-hydroxylase	DBH	P09172	-1	[1] PMID: 25298126
ADHD - Neurotransmitter imbalance	D(2) dopamine receptor	DRD2	P14416	1	[1] PMID: 30511754; [2] PMID: 22610946; [3] PMID: 27836462
ADHD - Neurotransmitter imbalance	Amine oxidase [flavin-containing] A, EC 1.4.3.4	MAOA	P21397	1	[1] DOI: 10.1590/S0101-60832011000100008
ADHD - Neurotransmitter imbalance	D(1A) dopamine receptor	DRD1	P21728	-1	[1] PMID: 30511754; [2] PMID: 22610946
ADHD - Neurotransmitter imbalance	D(4) dopamine receptor	DRD4	P21917	-1	[1] PMID: 24259639; [2] PMID: 30511754; [3] PMID: 21903599; [4] PMID: 22610946
ADHD - Neurotransmitter imbalance	D(1B) dopamine receptor	DRD5	P21918	-1	[1] PMID: 24259640; [2] PMID: 22610946
ADHD - Neurotransmitter imbalance	Catechol O-methyltransferase	COMT	P21964	1	[1] PMID: 28687733; [2] PMID: 22640745
ADHD - Neurotransmitter imbalance	Sodium-dependent noradrenaline transporter	SLC6A2	P23975	1	[1] DOI: 10.4103/2231-0738.191660; [2] PMID: 25445492
ADHD - Neurotransmitter imbalance	Substance-P receptor	TACR1	P25103	-1	[1] PMID: 23681253
ADHD - Neurotransmitter imbalance	5-hydroxytryptamine receptor 1B	HTR1B	P28222	-1	[1] PMID: 12556913
ADHD - Neurotransmitter imbalance	5-hydroxytryptamine receptor 2A	HTR2A	P28223	-1	[1] PMID: 12192616; [2] PMID: 11032388; [3] PMID: 12167522
ADHD - Neurotransmitter imbalance	Sodium- and chloride-dependent GABA transporter 1	SLC6A1	P30531	-1	[1] PMID: 26072958
ADHD - Neurotransmitter imbalance	RAC-alpha serine/threonine-protein kinase	AKT1	P31749	1	[1] PMID: 25647412
ADHD - Neurotransmitter imbalance	RAC-beta serine/threonine-protein kinase	AKT2	P31751	1	[1] PMID: 25647412
ADHD - Neurotransmitter imbalance	D(3) dopamine receptor	DRD3	P35462	1	[1] PMID: 30511754; [2] PMID: 22610946; [3] PMID: 27836462
ADHD - Neurotransmitter imbalance	Signal transducer and activator of transcription 6	STAT6	P42226	-1	[1] PMID: 24493267
ADHD - Neurotransmitter imbalance	Synaptosomal-associated protein 25	SNAP25	P60880	-1	[1] PMID: 23593184; [2] PMID: 29608877
ADHD - Neurotransmitter imbalance	Sodium-dependent dopamine transporter	SLC6A3	Q01959	1	[1] PMID: 25647412; [2] PMID: 15950014
ADHD - Neurotransmitter imbalance	BDNF/NT-3 growth factors receptor	NTRK2	Q16620	-1	[1] PMID: 25354496
ADHD - Neurotransmitter imbalance	Calcium/calmodulin-dependent protein kinase II inhibitor 1	CAMK2N1	Q7Z7J9	1	[1] PMID: 22514303; [2] PMID: 24561222
ADHD - Neurotransmitter imbalance	Tryptophan 5-hydroxylase 2	TPH2	Q8IWU9	-1	[1] PMID: 27871272; [2] PMID: 28202785
ADHD - Neurotransmitter imbalance	Glutamate decarboxylase 1	GAD1	Q99259	-1	[1] PMID: 31103523
ADHD - Neurotransmitter imbalance	Cell adhesion molecule 1	CADM1	Q9BY67	1	[1] PMID: 25647412
ADHD - Neurotransmitter imbalance	RAC-gamma serine/threonine-protein kinase	AKT3	Q9Y243	1	[1] PMID: 25647412
ADHD - Neuroinflammation and defective immunoregulation	Complement C5	C5	P01031	-1	[1] PMID: 21432611
ADHD - Neuroinflammation and defective immunoregulation	Lymphotoxin-alpha	LTA	P01374	1	[1] PMID: 24493267
ADHD - Neuroinflammation and defective immunoregulation	Tumor necrosis factor	TNF	P01375	1	[1] PMID: 24493267
ADHD - Neuroinflammation and defective immunoregulation	Interferon gamma	IFNG	P01579	-1	[1] PMID: 24493267
ADHD - Neuroinflammation and defective immunoregulation	Interleukin-1 beta	IL1B	P01583	1	[1] PMID: 24493267
ADHD - Neuroinflammation and defective immunoregulation	Interleukin-1 alpha	IL1A	P01584	1	[1] PMID: 24493267
ADHD - Neuroinflammation and defective immunoregulation	C-reactive protein	CRP	P02741	1	[1] PMID: 21432611
ADHD - Neuroinflammation and defective immunoregulation	Protein S100-B	S100B	P04271	-1	[1] PMID: 20534153
ADHD - Neuroinflammation and defective immunoregulation	Interleukin-4	IL4	P05112	-1	[1] PMID: 24493267
ADHD - Neuroinflammation and defective immunoregulation	Interleukin-5	IL5	P05113	-1	[1] PMID: 30350094
ADHD - Neuroinflammation and defective immunoregulation	Interleukin-6	IL6	P05231	1	[1] PMID: 24493267
ADHD - Neuroinflammation and defective immunoregulation	Alpha-2A adrenergic receptor	ADRA2A	P08913	1	[1] PMID: 21432611; [2] PMID: 30596206
ADHD - Neuroinflammation and defective immunoregulation	Complement C4-B	C4B	P0C0L5	-1	[1] PMID: 24493267
ADHD - Neuroinflammation and defective immunoregulation	cAMP-dependent protein kinase catalytic subunit alpha	PRKACA	P17612	-1	[1] PMID: 21432611
ADHD - Neuroinflammation and defective immunoregulation	Interleukin-1 receptor antagonist protein	IL1RN	P18510	-1	[1] PMID: 11803448; [2] PMID: 21432611
ADHD - Neuroinflammation and defective immunoregulation	Nuclear factor NF-kappa-B p105 subunit	NFKB1	P19838	1	[1] PMID: 21432611
ADHD - Neuroinflammation and defective immunoregulation	Interleukin-10	IL10	P22301	-1	[1] PMID: 24493267
ADHD - Neuroinflammation and defective immunoregulation	cAMP-dependent protein kinase catalytic subunit gamma	PRKACG	P22612	-1	[1] PMID: 21432611
ADHD - Neuroinflammation and defective immunoregulation	cAMP-dependent protein kinase catalytic subunit beta	PRKACB	P22694	-1	[1] PMID: 21432611
ADHD - Neuroinflammation and defective immunoregulation	Mitogen-activated protein kinase 3	MAPK3	P27361	1	[1] PMID: 21432611
ADHD - Neuroinflammation and defective immunoregulation	Interleukin-13	IL13	P35225	1	[1] PMID: 20534153
ADHD - Neuroinflammation and defective immunoregulation	Signal transducer and activator of transcription 6	STAT6	P42226	-1	[1] PMID: 24493267
ADHD - Neuroinflammation and defective immunoregulation	Interleukin-2	IL2	P60568	-1	[1] PMID: 24493267
ADHD - Neuroinflammation and defective immunoregulation	Nuclear factor NF-kappa-B p100 subunit	NFKB2	Q00653	1	[1] PMID: 21432611
ADHD - Neuroinflammation and defective immunoregulation	Pro-interleukin-16	IL16	Q14005	1	[1] PMID: 20534153
ADHD - Circadian system imbalance	Aryl hydrocarbon receptor nuclear translocator-like protein 1	ARNTL	O00327	-1	[1] PMID: 23876287
ADHD - Circadian system imbalance	Period circadian protein homolog 2	PER2	O15055	-1	[1] PMID: 23876287
ADHD - Circadian system imbalance	Circadian locomoter output cycles protein kaput	CLOCK	O15516	-1	[1] PMID: 23876287
ADHD - Circadian system imbalance	Period circadian protein homolog 1	PER1	O15534	-1	[1] PMID: 27836462
ADHD - Circadian system imbalance	Cryptochrome-1	CRY1	Q16526	-1	[1] PMID: 23876287
ADHD - Circadian system imbalance	Cryptochrome-2	CRY2	Q49AN0	-1	[1] PMID: 23876287
ADHD - Altered neural viability and neurodegeneration	G1/S-specific cyclin-D1	CCND1	P24385	-1	[1] PMID: 29608877
ADHD - Altered neural viability and neurodegeneration	Metabotropic glutamate receptor 8	GRM8	O00222	-1	[1] PMID: 29608877
ADHD - Altered neural viability and neurodegeneration	Forkhead box protein P2	FOXP2	O15409	-1	[1] PMID: 29608877
ADHD - Altered neural viability and neurodegeneration	E3 ubiquitin-protein ligase parkin	PRKN	O60260	-1	[1] PMID: 29608877
ADHD - Altered neural viability and neurodegeneration	Complement C5	C5	P01031	-1	[1] PMID: 21432611
ADHD - Altered neural viability and neurodegeneration	Interleukin-1 beta	IL1B	P01583	1	[1] PMID: 11803448
ADHD - Altered neural viability and neurodegeneration	C-reactive protein	CRP	P02741	1	[1] PMID: 21432611
ADHD - Altered neural viability and neurodegeneration	Protein S100-B	S100B	P04271	-1	[1] PMID: 21432611; [2] PMID: 20509936
ADHD - Altered neural viability and neurodegeneration	Interleukin-6	IL6	P05231	1	[1] PMID: 21432611
ADHD - Altered neural viability and neurodegeneration	Thyroid hormone receptor beta	THRB	P10828	-1	[1] PMID: 23681253
ADHD - Altered neural viability and neurodegeneration	Vitamin D3 receptor	VDR	P11473	-1	[1] PMID: 29497301
ADHD - Altered neural viability and neurodegeneration	Cyclic AMP-responsive element-binding protein 1	CREB1	P16220	-1	[1] PMID: 21432611
ADHD - Altered neural viability and neurodegeneration	cAMP-dependent protein kinase catalytic subunit alpha	PRKACA	P17612	-1	[1] PMID: 21432611
ADHD - Altered neural viability and neurodegeneration	Interleukin-1 receptor antagonist protein	IL1RN	P18510	-1	[1] PMID: 11803448
ADHD - Altered neural viability and neurodegeneration	Neurotrophin-3	NTF3	P20783	-1	[1] PMID: 21432611
ADHD - Altered neural viability and neurodegeneration	Neurofibromin	NF1	P21359	-1	[1] PMID: 26412966; [2] PMID: 25962619
ADHD - Altered neural viability and neurodegeneration	cAMP-dependent protein kinase catalytic subunit gamma	PRKACG	P22612	-1	[1] PMID: 21432611
ADHD - Altered neural viability and neurodegeneration	cAMP-dependent protein kinase catalytic subunit beta	PRKACB	P22694	-1	[1] PMID: 21432611
ADHD - Altered neural viability and neurodegeneration	Brain‐derived neurotrophic factor	BDNF	P23560	-1	[1] PMID: 30511754
ADHD - Altered neural viability and neurodegeneration	Ciliary neurotrophic factor receptor subunit alpha	CNTFR	P26992	-1	[1] PMID: 21432611
ADHD - Altered neural viability and neurodegeneration	Serum paraoxonase/arylesterase 1	PON1	P27169	-1	[1] PMID: 26886057
ADHD - Altered neural viability and neurodegeneration	Mitogen-activated protein kinase 3	MAPK3	P27361	1	[1] PMID: 21432611
ADHD - Altered neural viability and neurodegeneration	Nitric oxide synthase, brain	NOS1	P29475	-1	[1] PMID: 25621792; [2] PMID: 21724667; [3] PMID: 29608877; [4] PMID: 29608877
ADHD - Altered neural viability and neurodegeneration	Non-receptor tyrosine-protein kinase TYK2	TYK2	P29597	-1	[1] PMID: 21432611
ADHD - Altered neural viability and neurodegeneration	Cyclin-dependent kinase inhibitor 1	CDKN1A	P38936	1	[1] PMID: 29608877
ADHD - Altered neural viability and neurodegeneration	Glial cell line-derived neurotrophic factor	GDNF	P39905	1	[1] PMID: 27919646
ADHD - Altered neural viability and neurodegeneration	Metabotropic glutamate receptor 5	GRM5	P41594	-1	[1] PMID: 29608877
ADHD - Altered neural viability and neurodegeneration	Serine/threonine-protein kinase mTOR	MTOR	P42345	-1	[1] PMID: 25647412
ADHD - Altered neural viability and neurodegeneration	Nuclear receptor subfamily 4 group A member 2	NR4A2	P43354	-1	[1] PMID: 23876287
ADHD - Altered neural viability and neurodegeneration	Transcriptional coactivator YAP1	YAP1	P46937	-1	[1] PMID: 29608877
ADHD - Altered neural viability and neurodegeneration	Cadherin-13	CDH13	P55290	1	[1] PMID: 26460479
ADHD - Altered neural viability and neurodegeneration	POU domain, class 4, transcription factor 1	POU4F1	Q01851	-1	[1] PMID: 23876287
ADHD - Altered neural viability and neurodegeneration	Myocyte-specific enhancer factor 2C	MEF2C	Q06413	-1	[1] PMID: 29608877
ADHD - Altered neural viability and neurodegeneration	Metabotropic glutamate receptor 1	GRM1	Q13255	-1	[1] PMID: 29608877
ADHD - Altered neural viability and neurodegeneration	Metabotropic glutamate receptor 7	GRM7	Q14831	-1	[1] PMID: 29608877
ADHD - Altered neural viability and neurodegeneration	Mitogen-activated protein kinase 11	MAPK11	Q15759	-1	[1] PMID: 21432611
ADHD - Altered neural viability and neurodegeneration	BDNF/NT-3 growth factors receptor	NTRK2	Q16620	-1	[1] PMID: 25354496
ADHD - Altered neural viability and neurodegeneration	Sodium/hydrogen exchanger 9	SLC9A9	Q8IVB4	-1	[1] PMID: 29608877
ADHD - Altered neural viability and neurodegeneration	Adhesion G protein-coupled receptor L3	ADGRL3	Q9HAR2	-1	[1] PMID: 22939004; [2] PMID: 25989180
ADHD - Altered neural viability and neurodegeneration	ARF GTPase-activating protein GIT1	GIT1	Q9Y2X7	-1	[1] PMID: 21499268
Depression - HPA Axis Hyperactivation	Orexin	HCRT	O43612	-1	[1] PMID: 31612411 [2] PMID: 23657787
Depression - HPA Axis Hyperactivation	Orexin receptor type 1	HCRTR1	O43613	-1	[1] PMID: 31612411 [2] PMID: 23657787
Depression - HPA Axis Hyperactivation	Orexin receptor type 2	HCRTR2	O43614	-1	[1] PMID: 31612411 [2] PMID: 23657787
Depression - HPA Axis Hyperactivation	Tumor necrosis factor	TNF	P01375	1	PMID: 31228000
Depression - HPA Axis Hyperactivation	Corticoliberin	CRH	P06850	1	PMID: 30028316
Depression - HPA Axis Hyperactivation	Brain-derived neurotrophic factor	BDNF	P23560	-1	PMID: 20923424
Depression - HPA Axis Hyperactivation	Caspase-1	CASP1	P29466	1	PMID: 26711676
Depression - HPA Axis Hyperactivation	BDNF/NT-3 growth factors receptor	NTRK2	Q16620	-1	PMID: 20923424
Depression - HPA Axis Hyperactivation	Pro-opiomelanocortin	POMC	P01189	1	PMID: 30028316
Depression - HPA Axis Hyperactivation	Glucocorticoid receptor	NR3C1	P04150	-1	[1] PMID: 30306457 [2] PMID: 30278546
Depression - HPA Axis Hyperactivation	Corticotropin-releasing factor receptor 1	CRHR1	P34998	1	PMID: 24123648
Depression - HPA Axis Hyperactivation	Corticotropin-releasing factor receptor 2	CRHR2	Q13324	1	PMID: 24123648
Depression - HPA Axis Hyperactivation	Peptidyl-prolyl cis-trans isomerase FKBP5	FKBP5	Q13451	-1	PMID: 24040820
Depression - HPA Axis Hyperactivation	Dendritic cell nuclear protein 1	DCANP1	Q8TF63	1	PMID: 28041597
Depression - Neuroinflammation	Tumor necrosis factor	TNF	P01375	1	PMID: 31612411
Depression - Neuroinflammation	Interferon gamma	IFNG	P01579	1	[1] PMID: 26442697 [2] PMID: 30524702 [3] PMID: 30306457
Depression - Neuroinflammation	Interleukin-1 beta	IL1B	P01584	1	PMID: 31612411
Depression - Neuroinflammation	Corticoliberin	CRH	P06850	1	PMID: 29907890
Depression - Neuroinflammation	Fibroblast growth factor 2	FGF2	P09038	-1	PMID: 30804785
Depression - Neuroinflammation	Indoleamine 2,3-dioxygenase 1	IDO1	P14902	1	PMID: 31228000
Depression - Neuroinflammation	Nuclear factor NF-kappa-B p105 subunit	NFKB1	P19838	1	[1] PMID: 26348786 [2] PMID: 20133768
Depression - Neuroinflammation	Caspase-1	CASP1	P29466	1	PMID: 26711676
Depression - Neuroinflammation	Peroxisome proliferator-activated receptor gamma coactivator 1-alpha	PPARGC1A	Q9UBK2	-1	PMID: 31228000
Depression - Neuroinflammation	Toll-like receptor 4	TLR4	O00206	1	PMID: 26442697
Depression - Neuroinflammation	Mothers against decapentaplegic homolog 7	SMAD7	O15105	1	PMID: 29438781
Depression - Neuroinflammation	Toll-like receptor 2	TLR2	O60603	1	PMID: 29294244
Depression - Neuroinflammation	Interleukin-1 alpha	IL1A	P01583	1	[1] PMID: 30306457 [2] PMID: 31228000
Depression - Neuroinflammation	C-reactive protein	CRP	P02741	1	PMID: 29764522
Depression - Neuroinflammation	Interleukin-4	IL4	P05112	-1	PMID: 26711676
Depression - Neuroinflammation	Interleukin-6	IL6	P05231	1	PMID: 31612411
Depression - Neuroinflammation	72 kDa type IV collagenase	MMP2	P08253	-1	[1] PMID: 29438781 [2] PMID: 27098106
Depression - Neuroinflammation	Growth-regulated alpha protein	CXCL1	P09341	1	PMID: 26711676
Depression - Neuroinflammation	High mobility group protein B1	HMGB1	P09429	1	PMID: 26442697
Depression - Neuroinflammation	Interleukin-8	CXCL8	P10145	1	PMID: 31612411
Depression - Neuroinflammation	C-C motif chemokine 2	CCL2	P13500	1	PMID: 26711676
Depression - Neuroinflammation	Integrin alpha-4	ITGA4	P13612	1	PMID: 26711676
Depression - Neuroinflammation	Matrix metalloproteinase-9	MMP9	P14780	1	[1] PMID: 29438781 [2] PMID: 27098106
Depression - Neuroinflammation	Metalloproteinase inhibitor 2	TIMP2	P16035	-1	PMID: 27098106
Depression - Neuroinflammation	P-selectin	SELP	P16109	1	PMID: 26711676
Depression - Neuroinflammation	Prostaglandin G/H synthase 2, EC 1.14.99.1	PTGS2	P35354	1	PMID: 28566947
Depression - Neuroinflammation	TGF-beta receptor type-1	TGFBR1	P36897	-1	PMID: 29438781
Depression - Neuroinflammation	TGF-beta receptor type-2	TGFBR2	P37173	-1	PMID: 29438781
Depression - Neuroinflammation	Signal transducer and activator of transcription 1-alpha/beta	STAT1	P42224	1	PMID: 30306457
Depression - Neuroinflammation	Interleukin-2	IL2	P60568	1	PMID: 31228000
Depression - Neuroinflammation	Mothers against decapentaplegic homolog 4	SMAD4	Q13485	-1	PMID: 29438781
Depression - Neuroinflammation	Interleukin-18	IL18	Q14116	1	PMID: 26711676
Depression - Neuroinflammation	Beclin-1	BECN1	Q14457	-1	PMID: 29438781
Depression - Neuroinflammation	Mothers against decapentaplegic homolog 2	SMAD2	Q15796	-1	PMID: 29438781
Depression - Neuroinflammation	NACHT, LRR and PYD domains-containing protein 3	NLRP3	Q96P20	1	PMID: 31612411
Depression - Neuroinflammation	Interleukin-37	IL37	Q9NZH6	-1	PMID: 29907890
Depression - Neuroinflammation	Apoptosis-associated speck-like protein containing a CARD	PYCARD	Q9ULZ3	1	PMID: 30306457
Depression - Neuroinflammation	Heat shock protein 72	HSP70-1	Q9UQC1	1	PMID: 29294244
Depression - Oxidative Stress	Superoxide dismutase [Cu-Zn]	SOD1	P00441	1/-1	[1] PMID: 29294244 [2] PMID: 26348786 [3] DOI: 10.1155/2015/898393
Depression - Oxidative Stress	Catalase	CAT	P04040	1	[1] PMID: 29294244 [2] PMID: 29294244
Depression - Oxidative Stress	Superoxide dismutase [Mn], mitochondrial	SOD2	P04179	1/-1	[1] PMID: 29294244 [2] PMID: 26348786 [3] DOI: 10.1155/2015/898393
Depression - Oxidative Stress	Glutathione peroxidase 1	GPX1	P07203	-1	[1] PMID: 26348786 [2] DOI: 10.1155/2015/898393
Depression - Oxidative Stress	Extracellular superoxide dismutase [Cu-Zn]	SOD3	P08294	1/-1	[1] PMID: 29294244 [2] PMID: 26348786 [3] DOI: 10.1155/2015/898393
Depression - Oxidative Stress	Glutathione peroxidase 2	GPX2	P18283	-1	[1] PMID: 26348786 [2] DOI: 10.1155/2015/898393
Depression - Oxidative Stress	Glutathione peroxidase 3	GPX3	P22352	-1	[1] PMID: 26348786 [2] DOI: 10.1155/2015/898393
Depression - Oxidative Stress	Serum paraoxonase/arylesterase 1, PON 1	PON1	P27169	-1	PMID: 26348786
Depression - Oxidative Stress	Kelch-like ECH-associated protein 1	KEAP1	Q14145	1	PMID: 31612411
Depression - Oxidative Stress	Nuclear factor erythroid 2-related factor 2	NFE2L2	Q16236	-1	PMID: 31612411
Depression - Oxidative Stress	Coenzyme Q-binding protein COQ10 homolog A, mitochondrial	COQ10A	Q96MF6	-1	PMID:30083112
Depression - Loss of Neural Plasticity and Neurogenesis	Fibroblast growth factor 2	FGF2	P09038	-1	PMID: 29961124
Depression - Loss of Neural Plasticity and Neurogenesis	Nuclear factor NF-kappa-B p105 subunit	NFKB1	P19838	-1	PMID: 26037806
Depression - Loss of Neural Plasticity and Neurogenesis	Brain-derived neurotrophic factor	BDNF	P23560	-1	[1] PMID: 30140973 [2] PMID: 26711676
Depression - Loss of Neural Plasticity and Neurogenesis	Glutamate receptor ionotropic, NMDA 2A, GluN2A	GRIN2A	Q12879	1	PMID: 26711676
Depression - Loss of Neural Plasticity and Neurogenesis	Glutamate receptor ionotropic, NMDA 2B, GluN2B	GRIN2B	Q13224	1	PMID: 26711676
Depression - Loss of Neural Plasticity and Neurogenesis	BDNF/NT-3 growth factors receptor	NTRK2	Q16620	-1	PMID: 30140973
Depression - Loss of Neural Plasticity and Neurogenesis	Vascular endothelial growth factor receptor 1	FLT1	P17948	-1	PMID: 29961124
Depression - Loss of Neural Plasticity and Neurogenesis	Vascular endothelial growth factor receptor 2	KDR	P35968	-1	PMID: 29961124
Depression - Loss of Neural Plasticity and Neurogenesis	Eukaryotic elongation factor 2 kinase	EEF2K	O00418	-1	PMID: 30140973
Depression - Loss of Neural Plasticity and Neurogenesis	Protein Wnt-4	WNT4	O14905	-1	PMID: 26037806
Depression - Loss of Neural Plasticity and Neurogenesis	Inhibitor of nuclear factor kappa-B kinase subunit beta	IKBKB	O14920	1	PMID: 26037806
Depression - Loss of Neural Plasticity and Neurogenesis	Gamma-aminobutyric acid type B receptor subunit 2	GABBR2	O75899	1	PMID: 29175713
Depression - Loss of Neural Plasticity and Neurogenesis	Tissue-type plasminogen activator	PLAT	P00750	-1	PMID: 29348903
Depression - Loss of Neural Plasticity and Neurogenesis	Plasminogen activator inhibitor 1	SERPINE1	P05121	1	PMID: 29348904
Depression - Loss of Neural Plasticity and Neurogenesis	Fibroblast growth factor 1	FGF1	P05230	-1	PMID: 29961124
Depression - Loss of Neural Plasticity and Neurogenesis	Fibroblast growth factor receptor 1	FGFR1	P11362	1	PMID: 23040813
Depression - Loss of Neural Plasticity and Neurogenesis	Elongation factor 2	EEF2	P13639	-1	PMID: 30140973
Depression - Loss of Neural Plasticity and Neurogenesis	Beta-3 adrenergic receptor	ADRB3	P13945	-1	PMID: 30028316
Depression - Loss of Neural Plasticity and Neurogenesis	Vascular endothelial growth factor A	VEGFA	P15692	-1	PMID: 29961124
Depression - Loss of Neural Plasticity and Neurogenesis	Cyclic AMP-responsive element-binding protein 1	CREB1	P16220	-1	PMID: 30028316
Depression - Loss of Neural Plasticity and Neurogenesis	1-phosphatidylinositol 4,5-bisphosphate phosphodiesterase gamma-2	PLCG2	P16885	-1	PMID: 29961124
Depression - Loss of Neural Plasticity and Neurogenesis	cAMP-dependent protein kinase catalytic subunit alpha	PRKACA	P17612	-1	PMID: 30028316
Depression - Loss of Neural Plasticity and Neurogenesis	1-phosphatidylinositol 4,5-bisphosphate phosphodiesterase gamma-1	PLCG1	P19174	-1	PMID: 29961124
Depression - Loss of Neural Plasticity and Neurogenesis	cAMP-dependent protein kinase catalytic subunit beta	PRKACB	P22694	-1	PMID: 30028316
Depression - Loss of Neural Plasticity and Neurogenesis	Ribosomal protein S6 kinase beta-1	RPS6KB1	P23443	-1	PMID: 30140973
Depression - Loss of Neural Plasticity and Neurogenesis	Catenin beta-1	CTNNB1	P35222	-1	PMID: 26037806
Depression - Loss of Neural Plasticity and Neurogenesis	Glial cell line-derived neurotrophic factor	GDNF	P39905	-1	PMID: 29961124
Depression - Loss of Neural Plasticity and Neurogenesis	Glutamate receptor 1	GRIA1	P42261	1	PMID: 27144355
Depression - Loss of Neural Plasticity and Neurogenesis	Glutamate receptor 2	GRIA2	P42262	1	PMID: 27144355
Depression - Loss of Neural Plasticity and Neurogenesis	Serine/threonine-protein kinase mTOR	MTOR	P42345	-1	PMID: 30140973
Depression - Loss of Neural Plasticity and Neurogenesis	G protein-activated inward rectifier potassium channel 2	KCNJ6	P48051	1	PMID: 29175713
Depression - Loss of Neural Plasticity and Neurogenesis	Tuberin	TSC2	P49815	1	PMID: 30140973
Depression - Loss of Neural Plasticity and Neurogenesis	Glycogen synthase kinase-3 alpha	GSK3A	P49840	1	PMID: 30140973
Depression - Loss of Neural Plasticity and Neurogenesis	Glycogen synthase kinase-3 beta	GSK3B	P49841	1	[1] PMID: 26037806 [2] PMID: 26995153 [3] PMID: 30140973
Depression - Loss of Neural Plasticity and Neurogenesis	Ras-related C3 botulinum toxin substrate 1	RAC1	P63000	-1	PMID: 26037806
Depression - Loss of Neural Plasticity and Neurogenesis	Calcium/calmodulin-dependent protein kinase type II subunit beta	CAMK2B	Q13554	-1	PMID: 29175713
Depression - Loss of Neural Plasticity and Neurogenesis	Serine/threonine-protein phosphatase 2A activator	PTPA	Q15257	1	PMID: 29175713
Depression - Loss of Neural Plasticity and Neurogenesis	Regulatory-associated protein of mTOR	RPTOR	Q8N122	-1	PMID: 30140973
Depression - Loss of Neural Plasticity and Neurogenesis	DEP domain-containing mTOR-interacting protein	DEPTOR	Q8TB45	-1	PMID: 30140973
Depression - Loss of Neural Plasticity and Neurogenesis	Hamartin	TSC1	Q92574	1	PMID: 30140973
Depression - Loss of Neural Plasticity and Neurogenesis	BAG family molecular chaperone regulator 1	BAG1	Q99933	-1	[1] PMID: 26442697 [2] PMID:18562287
Depression - Loss of Neural Plasticity and Neurogenesis	Target of rapamycin complex subunit LST8	MLST8	Q9BVC4	-1	PMID: 30140973
Depression - Loss of Neural Plasticity and Neurogenesis	Ribosomal protein S6 kinase beta-2	RPS6KB2	Q9UBS0	-1	PMID: 30140973
Depression - Loss of Neural Plasticity and Neurogenesis	Gamma-aminobutyric acid type B receptor subunit 1	GABBR1	Q9UBS5	1	PMID: 29175713
Depression - Glutamatergic Excitotoxicity	Indoleamine 2,3-dioxygenase 1	IDO1	P14902	1	PMID: 30140973
Depression - Glutamatergic Excitotoxicity	Glutamate receptor ionotropic, NMDA 2A, GluN2A	GRIN2A	Q12879	1	PMID: 26711676
Depression - Glutamatergic Excitotoxicity	Glutamate receptor ionotropic, NMDA 2B, GluN2B	GRIN2B	Q13224	1	PMID: 26711676
Depression - Glutamatergic Excitotoxicity	Peroxisome proliferator-activated receptor gamma coactivator 1-alpha	PPARGC1A	Q9UBK2	-1	PMID: 31228000
Depression - Glutamatergic Excitotoxicity	Glutamine synthetase	GLUL	P15104	-1	PMID: 21827775
Depression - Glutamatergic Excitotoxicity	Excitatory amino acid transporter 1	SLC1A3	P43003	-1	[1] PMID: 21827775 [2] PMID: 22371047
Depression - Glutamatergic Excitotoxicity	Excitatory amino acid transporter 2	SLC1A2	P43004	-1	[1] PMID: 21827775 [2] PMID: 22371047
Depression - Glutamatergic Excitotoxicity	BH3-interacting domain death agonist	BID	P55957	1	PMID: 26684792
Depression - Glutamatergic Excitotoxicity	Synaptosomal-associated protein 25	SNAP25	P60880	1	PMID: 21689704
Depression - Glutamatergic Excitotoxicity	Vesicle-associated membrane protein 2	VAMP2	P63027	1	PMID: 21689704
Depression - Glutamatergic Excitotoxicity	Peroxisome proliferator-activated receptor delta, PPAR-delta	PPARD	Q03181	-1	PMID: 31228000
Depression - Glutamatergic Excitotoxicity	Peroxisome proliferator-activated receptor alpha, PPAR-alpha	PPARA	Q07869	-1	PMID: 31228000
Depression - Glutamatergic Excitotoxicity	Syntaxin-1A	STX1A	Q16623	1	PMID: 21689704
Depression - Glutamatergic Excitotoxicity	Kinase suppressor of Ras 2	KSR2	Q6VAB6	1	PMID: 26684792
Depression - Glutamatergic Excitotoxicity	Kinase suppressor of Ras 1	KSR1	Q8IVT5	1	PMID: 26684792
Depression - Glutamatergic Excitotoxicity	Kynurenine/alpha-aminoadipate aminotransferase, mitocondrial	AADAT	Q8N5Z0	-1	PMID: 31228000
Depression - Glutamatergic Excitotoxicity	Bcl2-associated agonist of cell death	BAD	Q92934	1	PMID: 26684792
Depression - Glutamatergic Excitotoxicity	Calcium/calmodulin-dependent protein kinase type II subunit alpha	CAMK2A	Q9UQM7	1	PMID: 21689704
Depression - Neurotransmission Alteration	Orexin	HCRT	O43612	-1	[1] PMID: 31612411 [2] PMID: 23657787
Depression - Neurotransmission Alteration	Orexin receptor type 1	HCRTR1	O43613	-1	[1] PMID: 31612411 [2] PMID: 23657787
Depression - Neurotransmission Alteration	Orexin receptor type 2	HCRTR2	O43614	-1	[1] PMID: 31612411 [2] PMID: 23657787
Depression - Neurotransmission Alteration	Tumor necrosis factor	TNF	P01375	1	PMID: 30524702
Depression - Neurotransmission Alteration	Interferon gamma	IFNG	P01579	1	[1] PMID: 26442697 [2] PMID: 30524702 [3] PMID: 30306457
Depression - Neurotransmission Alteration	Interleukin-1 beta	IL1B	P01584	1	PMID: 30524702
Depression - Neurotransmission Alteration	Indoleamine 2,3-dioxygenase 1	IDO1	P14902	1	PMID: 31228000
Depression - Neurotransmission Alteration	5-hydroxytryptamine receptor 3B	HTR3B	O95264	1	PMID: 30144453
Depression - Neurotransmission Alteration	5-hydroxytryptamine receptor 1A	HTR1A	P08908	1/-1	PMID: 30144453
Depression - Neurotransmission Alteration	Alpha-2A adrenergic receptor	ADRA2A	P08913	1	PMID: 30028316
Depression - Neurotransmission Alteration	D(2) dopamine receptor	DRD2	P14416	1	[1] PMID: 29106542 [2] PMID: 26431907
Depression - Neurotransmission Alteration	Interferon gamma receptor 1	IFNGR1	P15260	1	PMID: 30306457
Depression - Neurotransmission Alteration	Alpha-2B adrenergic receptor	ADRA2B	P18089	1	PMID: 30028316
Depression - Neurotransmission Alteration	Alpha-2C adrenergic receptor	ADRA2C	P18825	1	PMID: 30028316
Depression - Neurotransmission Alteration	Amine oxidase [flavin-containing] A	MAOA	P21397	1	PMID: 31612411
Depression - Neurotransmission Alteration	D(1A) dopamine receptor	DRD1	P21728	1	PMID: 26431907
Depression - Neurotransmission Alteration	Sodium-dependent noradrenaline transporter	SLC6A2	P23975	1	PMID: 26711676
Depression - Neurotransmission Alteration	5-hydroxytryptamine receptor 1B	HTR1B	P28222	1/-1	PMID: 30144453
Depression - Neurotransmission Alteration	Sodium-dependent serotonin transporter	SLC6A4	P31645	1	PMID: 26711676
Depression - Neurotransmission Alteration	5-hydroxytryptamine receptor 7	HTR7	P34969	1	PMID: 28646910
Depression - Neurotransmission Alteration	Nitric oxide synthase, inducible	NOS2	P35228	1	PMID: 30306457
Depression - Neurotransmission Alteration	D(3) dopamine receptor	DRD3	P35462	1	PMID: 29106542
Depression - Neurotransmission Alteration	Interferon gamma receptor 2	IFNGR2	P38484	1	PMID: 30306457
Depression - Neurotransmission Alteration	5-hydroxytryptamine receptor 2B	HTR2B	P41595	-1	PMID: 30144453
Depression - Neurotransmission Alteration	5-hydroxytryptamine receptor 3A	HTR3A	P46098	1	PMID: 30144453
Depression - Neurotransmission Alteration	5-hydroxytryptamine receptor 5A	HTR5A	P47898	1	PMID: 30144453
Depression - Neurotransmission Alteration	Tryptophan 2,3-dioxygenase	TDO	P48775	1	PMID: 28566947
Depression - Neurotransmission Alteration	Protein S100-A10	S100A10	P60903	-1	PMID: 26037806
Depression - Neurotransmission Alteration	Sodium-dependent dopamine transporter	SLC6A3	Q01959	1	PMID: 26711676
Depression - Neurotransmission Alteration	Synaptic vesicular amine transporter	SLC18A2	Q05940	-1	PMID: 27496183
Depression - Neurotransmission Alteration	5-hydroxytryptamine receptor 4	HTR4	Q13639	-1	PMID: 28646910
Anxiety - HPA Axis Hyperactivation	Orexin	HCRT	O43612	1	PMID: 22813973
Anxiety - HPA Axis Hyperactivation	Proto-oncogene c-Fos	FOS	P01100	1	PMID: 18616985
Anxiety - HPA Axis Hyperactivation	Tumor necrosis factor	TNF	P01375	1	PMID: 30564830
Anxiety - HPA Axis Hyperactivation	Interleukin-6	IL6	P05231	1	PMID: 29511710
Anxiety - HPA Axis Hyperactivation	Cholecystokinin	CCK	P06307	1	PMID: 22553078
Anxiety - HPA Axis Hyperactivation	5-hydroxytryptamine receptor 1A	HTR1A	P08908	1	[1]PMID: 24835117 [2]PMID: 1977479
Anxiety - HPA Axis Hyperactivation	Corticotropin-releasing factor receptor 1	CRHR1	P34998	1	PMID: 22033745
Anxiety - HPA Axis Hyperactivation	Nestafin-1	NUCB2	P80303	1	PMID: 29253527
Anxiety - HPA Axis Hyperactivation	Orexin receptor type 1	HCRTR1	O43613	1	[1]PMID: 22813973 [2] PMID: 26696848
Anxiety - HPA Axis Hyperactivation	Orexin receptor type 2	HCRTR2	O43614	1	[1]PMID: 22813973 [2] PMID: 26696848
Anxiety - HPA Axis Hyperactivation	Vasopressin-neurophysin 2-copeptin	AVP	P01185	1	[1]PMID: 19560279 [2]PMID: 25762210 [3]PMID: P01185 [4]PMID: 19625690
Anxiety - HPA Axis Hyperactivation	Pro-opiomelanocortin	POMC	P01189	1	[1]PMID: 25014196 [2]PMID: 10599479 [3]PMID: 22813973
Anxiety - HPA Axis Hyperactivation	Somatotropin	GH1	P01241	1	[1]PMID: 30564830 [2]PMID: 16879003
Anxiety - HPA Axis Hyperactivation	Pro-neuropeptide Y	NPY	P01303	1	PMID: 22429904
Anxiety - HPA Axis Hyperactivation	Glucocorticoid receptor	NR3C1	P04150	1	[1]PMID: 28061969 [2] PMID: 10599479 [3]PMID: 25762210
Anxiety - HPA Axis Hyperactivation	Corticotropin Releasing Hormone	CRF	P06850	1	[1]PMID: 18616985 [2]PMID: 19560279 [2]PMID: 8491091 [4]PMID: 18616985
Anxiety - HPA Axis Hyperactivation	Mineralocorticoid receptor	NR3C2	P08235	1	PMID: 17360585
Anxiety - HPA Axis Hyperactivation	Neuropeptide S	NPS	P0C0P6	-1	PMID: 19339610 [2]PMID: 10213797 [3]10822340 [4]8940412 [5]10823952 [6]10341356 [7]3008937
Anxiety - HPA Axis Hyperactivation	Cannabinoid receptor 1	CNR1	P21554	-1	PMID: 23647582
Anxiety - HPA Axis Hyperactivation	Nitric oxide synthase, brain	NOS1	P29475	1	PMID: 28061969
Anxiety - HPA Axis Hyperactivation	Vasopressin V1a receptor	AVPR1A	P37288	1	PMID: 18508119
Anxiety - HPA Axis Hyperactivation	Leptin	LEP	P41159	1	PMID: 30564830
Anxiety - HPA Axis Hyperactivation	Vasopressin V1b receptor	AVPR1B	P47901	1	[1]PMID: 22911682 [2]PMID: 18508119
Anxiety - HPA Axis Hyperactivation	Neuropeptide Y receptor type 2	NPY2R	P49146	1	PMID: 29391390
Anxiety - HPA Axis Hyperactivation	Urocortin	UCN	P55089	1	[1]PMID: 12437941 [2]PMID: 29253527
Anxiety - HPA Axis Hyperactivation	Period circadian protein homolog 3	PER3	P56645	1	[1]PMID: 31249322 [2]PMID: 28860482 [3]PMID: 31249322
Anxiety - HPA Axis Hyperactivation	Adrenocorticotropic hormone	ACTH	Q01718	1	PMID: 19560279
Anxiety - HPA Axis Hyperactivation	Corticotropin-releasing factor receptor 2	CRHR2	Q13324	-1	PMID: 18706413
Anxiety - HPA Axis Hyperactivation	Peptidyl-prolyl cis-trans isomerase FKBP5	FKBP5	Q13451	1	[1]PMID: 19560279 [2]PMID: 25762210
Anxiety - HPA Axis Hyperactivation	Metastasis-suppressor KiSS-1	KISS1	Q15726	1	[1]PMID: 23219969 [2]PMID: 29253527
Anxiety - HPA Axis Hyperactivation	Gamma-aminobutyric acid receptor subunit alpha-6	GABRA6	Q16445	1	[1]PMID: 19842164 [2]PMID: 29018204
Anxiety - HPA Axis Hyperactivation	Neuropeptide S receptor	NPSR1	Q6W5P4	1	PMID: 31132388
Anxiety - HPA Axis Hyperactivation	Urocortin-3	UCN3	Q969E3	1	[1]PMID: 12437941 [2]PMID: 29253527
Anxiety - HPA Axis Hyperactivation	Urocortin-2	UCN2	Q96RP3	1	[1]PMID: 12437941 [2]PMID: 29253527
Anxiety - HPA Axis Hyperactivation	Spexin	SPX	Q9BT56	-1	[1]PMID: 31133851 [2]PMID: 31275244 [3]PMID: 29488100
Anxiety - HPA Axis Hyperactivation	Apelin	APEL	Q9ULZ1	-1	[1]PMID: 29680708 [2]PMID: 19395447
Anxiety - Neuroinflammation	Glutathione reductase, mitochondrial	GSR1	P00390	-1	PMID: 24669207
Anxiety - Neuroinflammation	Lactoylglutathione lyase	GLO1	Q04760	-1	PMID: 24669207
Anxiety - Neuroinflammation	Nitric oxide synthase, inducible	NOS2	P35228	1	PMID: 29173175
Anxiety - Neuroinflammation	Epididymal secretory glutathione peroxidase	GPX5	O75715	-1	PMID: 24669207
Anxiety - Neuroinflammation	Superoxide dismutase [Cu-Zn]	SOD1	P00441	-1	PMID: 24669207
Anxiety - Neuroinflammation	Superoxide dismutase [Mn]	SOD2	P04179	-1	PMID: 24669207
Anxiety - Neuroinflammation	Glutathione peroxidase 1	GPX1	P07203	-1	PMID: 24669207
Anxiety - Neuroinflammation	Extracellular superoxide dismutase [Cu-Zn]	SOD3	P08294	-1	PMID: 24669207
Anxiety - Neuroinflammation	Glutathione peroxidase 2	GPX2	P18283	-1	PMID: 24669207
Anxiety - Neuroinflammation	Glutathione peroxidase 3	GPX3	P22352	-1	PMID: 24669207
Anxiety - Neuroinflammation	SHC-transforming protein 1	SHC1	P29353	1	PMID: 24669207
Anxiety - Neuroinflammation	Phospholipid hydroperoxide glutathione peroxidase	GPX4	P36969	-1	PMID: 24669207
Anxiety - Neuroinflammation	Glutathione peroxidase 6	GPX6	P59796	-1	PMID: 24669207
Anxiety - Neuroinflammation	Glutathione peroxidase 7	GPX7	Q96SL4	-1	PMID: 24669207
Anxiety - Oxidative Stress	Tumor necrosis factor	TNF	P01375	1	PMID: 23415758
Anxiety - Oxidative Stress	Interferon Gamma	IFNG	P01579	1	[1]PMID: 11817214 [2]PMID: 28757328 [3]PMID: 9617578
Anxiety - Oxidative Stress	Interleukin-6	IL6	P05231	1	PMID: 29511710
Anxiety - Oxidative Stress	Calcium/calmodulin-dependent protein kinase type IV	CAMK4	Q16566	-1	[1]PMID: 18386176 [2]PMID: 24096214
Anxiety - Oxidative Stress	Circadian locomoter output cycles protein kaput	CLOCK	O15516	-1	PMID: 27103936
Anxiety - Oxidative Stress	Rho-associated protein kinase 2	ROCK2	O75116	1	PMID: 31302146
Anxiety - Oxidative Stress	Interleukin-1 beta	IL1B	P01584	1	PMID: 31195034
Anxiety - Oxidative Stress	C-reactive protein	CRP	P02741	-1	PMID: 29173175
Anxiety - Oxidative Stress	C-X-C motif chemokine 10	CXCL10	P02778	1	[1]PMID: 29511710; [2] PMID: 32217347
Anxiety - Oxidative Stress	Interleukin-4	IL4	P05112	-1	PMID: 30963194
Anxiety - Oxidative Stress	Galectin-2	GAL2	P05162	-1	PMID: 26907960
Anxiety - Oxidative Stress	Interleukin-8	CXCL8	P10145	1	[1]PMID: 29511710; [2] PMID: 32217347
Anxiety - Oxidative Stress	C-C motif chemokine 2	CCL2	P13500	1	[1]PMID: 29511710; [2] PMID: 32217347
Anxiety - Oxidative Stress	C-C motif chemokine 5	CCL5	P13501	1	[1]PMID: 29511710; [2] PMID: 32217347
Anxiety - Oxidative Stress	Galectin-3	LGALS3	P17931	-1	[1]PMID: 30682502 [2]PMID: 16458432 [3]PMID: 26907960
Anxiety - Oxidative Stress	Interleukin-10	IL10	P22301	-1	PMID: 31195034
Anxiety - Oxidative Stress	Mitogen-activated protein kinase 3	MAPK3	P27361	1	[1]PMID: 28158734 [2]PMID: 23427082 [3]PMID: 24096214
Anxiety - Oxidative Stress	Mitogen-activated protein kinase 1	MAPK1	P28482	1	[1]PMID: 28158734 [2]PMID: 23427082 [3]PMID: 24096214
Anxiety - Oxidative Stress	Eotaxin	CCL11	P51671	1	[1]PMID: 29511710; [2] PMID: 32217347
Anxiety - Oxidative Stress	Nuclear factor NF-kappa-B p100 subunit	NFKB2	Q00653	1	PMID: 25249351
Anxiety - Oxidative Stress	Rho-associated protein kinase 1	ROCK1	Q13464	1	PMID: 31302146
Anxiety - Oxidative Stress	Interleukin-17A	IL17A	Q16552	1	PMID: 22462422
Anxiety - Oxidative Stress	Methylcytosine dioxygenase TET1	TET1	Q8NFU7	1	[1]PMID: 28899881 [2]PMID: 30584981
Anxiety - Oxidative Stress	NAD-dependent protein deacetylase sirtuin-1	SIRT1	Q96EB6	-1	[1]PMID: 29680708 [2]PMID: 28346398
Anxiety - Oxidative Stress	C-C motif chemokine 27	CCL27	Q9Y4X3	1	PMID: 29511710
Anxiety - Neurodevelopment Deviation and Maintenance Failure	Glutathione reductase, mitochondrial	GSR	P00390	-1	PMID: 23596160
Anxiety - Neurodevelopment Deviation and Maintenance Failure	Proto-oncogene c-Fos	FOS	P01100	1	PMID: 28061969
Anxiety - Neurodevelopment Deviation and Maintenance Failure	Lactoylglutathione lyase	GLO1	Q04760	-1	PMID: 23596160
Anxiety - Neurodevelopment Deviation and Maintenance Failure	Receptor tyrosine-protein kinase erbB-4	ERBB4	Q15303	-1	[1]PMID: 25308353 [2]PMID: 30083275
Anxiety - Neurodevelopment Deviation and Maintenance Failure	Calcium/calmodulin-dependent protein kinase type IV	CAMK4	Q16566	-1	PMID: 18386176
Anxiety - Neurodevelopment Deviation and Maintenance Failure	Glutamate receptor ionotropic, NMDA 2D	GRIN2D	O15399	-1	PMID: 19460458
Anxiety - Neurodevelopment Deviation and Maintenance Failure	Cyclic AMP-responsive element-binding protein 3	CREB3	O43889	-1	[1]PMID: 18386176 [2]PMID: 18053176 [3]PMID: 30822517
Anxiety - Neurodevelopment Deviation and Maintenance Failure	Guanine nucleotide-binding protein G(I)/G(S)/G(O) subunit gamma-7	GNG7	O60262	-1	PMID: 29391390
Anxiety - Neurodevelopment Deviation and Maintenance Failure	PH domain leucine-rich repeat-containing protein phosphatase 1	SCOP	O60346	1	PMID: 27640726
Anxiety - Neurodevelopment Deviation and Maintenance Failure	Glutamate receptor ionotropic, NMDA 3B	GRIN3B	O60391	-1	PMID: 19460458
Anxiety - Neurodevelopment Deviation and Maintenance Failure	GTPase KRas	KRAS	P01116	-1	PMID: 25157566
Anxiety - Neurodevelopment Deviation and Maintenance Failure	Beta-nerve growth factor	NGF	P01138	-1	PMID: 24993299
Anxiety - Neurodevelopment Deviation and Maintenance Failure	Insulin-like growth factor I	IGF1	P05019	-1	PMID: 22829957
Anxiety - Neurodevelopment Deviation and Maintenance Failure	Tumor necrosis factor receptor superfamily member 16	NGFR	P08138	-1	[1]PMID: 21978521 [2]PMID: 20179086
Anxiety - Neurodevelopment Deviation and Maintenance Failure	Cyclic AMP-responsive element-binding protein 1	CREB1	P16220	-1	[1]PMID: 18386176 [2]PMID: 18053176 [3]PMID: 30822517
Anxiety - Neurodevelopment Deviation and Maintenance Failure	cAMP-dependent protein kinase catalytic subunit alpha	PRKACA	P17612	-1	[1] PMID: 22024111; [2] PMID: 27445986
Anxiety - Neurodevelopment Deviation and Maintenance Failure	Early growth response protein 1	EGR1	P18146	1	[1]PMID: 28321184; [2]PMID: 28321184
Anxiety - Neurodevelopment Deviation and Maintenance Failure	Nuclear factor NF-kappa-B p105 subunit	NFKB	P19838	1	PMID: 22829957
Anxiety - Neurodevelopment Deviation and Maintenance Failure	Pleiotrophin	PTN	P21246	-1	PMID: 29391390
Anxiety - Neurodevelopment Deviation and Maintenance Failure	Midkine	MK	P21741	-1	[1]PMID: 11817214 [2]PMID: 29391390 [3]PMID: 24975970
Anxiety - Neurodevelopment Deviation and Maintenance Failure	cAMP-dependent protein kinase catalytic subunit gamma	PRKACG	P22612	-1	[1] PMID: 22024111; [2] PMID: 27445986
Anxiety - Neurodevelopment Deviation and Maintenance Failure	cAMP-dependent protein kinase catalytic subunit beta	PRKACB	P22694	-1	[1] PMID: 22024111; [2] PMID: 27445986
Anxiety - Neurodevelopment Deviation and Maintenance Failure	Brain-derived neurotrophic factor	BDNF	P23560	-1	PMID: 15154976
Anxiety - Neurodevelopment Deviation and Maintenance Failure	Adenylyl cyclase type 8	ADCY8	P40145	1	[1]PMID: 18386176 [2]PMID: 27234425 [3]PMID: 22832970
Anxiety - Neurodevelopment Deviation and Maintenance Failure	Regulator of G-protein signaling 2	RGS2	P41220	-1	[1]PMID: 18663369 [2]PMID: 11027316 [3]PMID: 24154666
Anxiety - Neurodevelopment Deviation and Maintenance Failure	Glycogen synthase kinase-3 alpha	GSK3B	P49840	1	PMID: 30781836
Anxiety - Neurodevelopment Deviation and Maintenance Failure	Glycogen synthase kinase-3 beta	GSK3A	P49841	1	PMID: 30781836
Anxiety - Neurodevelopment Deviation and Maintenance Failure	Guanine nucleotide-binding protein G(I)/G(S)/G(O) subunit gamma-4	GNG4	P50150	-1	[1]PMID: 29391390 [2]doi: 10.15761/IMM.1000376
Anxiety - Neurodevelopment Deviation and Maintenance Failure	Ribosomal protein S6 kinase alpha-3	RPS6KA3	P51812	-1	PMID: 25157566
Anxiety - Neurodevelopment Deviation and Maintenance Failure	Allograft inflammatory factor 1	AIF1	P55008	-1	PMID: 28061969
Anxiety - Neurodevelopment Deviation and Maintenance Failure	Oxidized low-density lipoprotein receptor 1	ORL1	P78380	-1	[1]PMID: 17167337 [2]PMID: 16860781
Anxiety - Neurodevelopment Deviation and Maintenance Failure	Neutrophil gelatinase-associated lipocalin	LCN2	P80188	-1	[1]PMID: 25576802 [2]PMID: 30733506
Anxiety - Neurodevelopment Deviation and Maintenance Failure	Cyclic AMP-responsive element-binding protein 5	CREB5	Q02930	-1	[1]PMID: 18386176 [2]PMID: 18053176 [3]PMID: 30822517
Anxiety - Neurodevelopment Deviation and Maintenance Failure	cAMP-responsive element modulator	CREM	Q03060	-1	PMID: 18386176
Anxiety - Neurodevelopment Deviation and Maintenance Failure	Glutamate receptor ionotropic, NMDA 1	GRIN1	Q05586	-1	PMID: 19460458
Anxiety - Neurodevelopment Deviation and Maintenance Failure	Glutamate receptor ionotropic, NMDA 2A	GRIN2A	Q12879	-1	PMID: 19460458
Anxiety - Neurodevelopment Deviation and Maintenance Failure	Glutamate receptor ionotropic, NMDA 2B	GRIN2B	Q13224	-1	PMID: 19460458
Anxiety - Neurodevelopment Deviation and Maintenance Failure	Calcium/calmodulin-dependent protein kinase type II subunit beta	CAMK2B	Q13554	1	[1]PMID: 15154976; [2]PMID: 19257910
Anxiety - Neurodevelopment Deviation and Maintenance Failure	Calcium/calmodulin-dependent protein kinase type II subunit gamma	CAMK2G	Q13555	1	[1]PMID: 15154976; [2]PMID: 19257910
Anxiety - Neurodevelopment Deviation and Maintenance Failure	Calcium/calmodulin-dependent protein kinase type II subunit delta	CAMK2D	Q13557	1	[1]PMID: 15154976; [2]PMID: 19257910
Anxiety - Neurodevelopment Deviation and Maintenance Failure	Glutamate receptor ionotropic, NMDA 2C	GRIN2C	Q14957	-1	PMID: 19460458
Anxiety - Neurodevelopment Deviation and Maintenance Failure	Roquin-1	RC3H1	Q5TC82	1	PMID: 25547065
Anxiety - Neurodevelopment Deviation and Maintenance Failure	Neuronal growth regulator 1	NEGR1	Q7Z3B1	-1	PMID: 30651602
Anxiety - Neurodevelopment Deviation and Maintenance Failure	Neuronal PAS domain-containing protein 4	NPAS4	Q8IUM7	-1	PMID: 27574128
Anxiety - Neurodevelopment Deviation and Maintenance Failure	Glutamate receptor ionotropic, NMDA 3A	GRIN3A	Q8TCU5	-1	PMID: 19460458
Anxiety - Neurodevelopment Deviation and Maintenance Failure	CDK5 regulatory subunit-associated protein 2	CDK5RAP2	Q96SN8	1	[1]PMID: 15154976; [2] PMID: 31060804
Anxiety - Neurodevelopment Deviation and Maintenance Failure	G-protein coupled estrogen receptor 1	GPER1	Q99527	-1	[1]PMID: 24653954 [2]PMID: 23970785
Anxiety - Neurodevelopment Deviation and Maintenance Failure	Calcium/calmodulin-dependent protein kinase type II subunit alpha	CAMK2A	Q9UQM7	1	[1]PMID: 15154976; [2]PMID: 19257910
Anxiety - Neurodevelopment Deviation and Maintenance Failure	RAC-gamma serine/threonine-protein kinase	AKT3	Q9Y243	-1	PMID: 28442992
Anxiety - Neurodevelopment Deviation and Maintenance Failure	Insulin receptor substrate 2	IRS2	Q9Y4H2	-1	PMID: 25157566
Anxiety - Neurotransmission Alteration	Orexin	HCRT	O43612	1	PMID: 22813973
Anxiety - Neurotransmission Alteration	Tumor necrosis factor	TNF	P01375	1	PMID: 23415758
Anxiety - Neurotransmission Alteration	Interferon gamma	IFNG	P01579	1	PMID: 24993299
Anxiety - Neurotransmission Alteration	Cholecystokinin	CCK	P06307	1	[1]PMID: 15885255 ; [2] PMID: 22553078
Anxiety - Neurotransmission Alteration	5-hydroxytryptamine receptor 1A	HTR1A	P08908	-1	[1]PMID: 12437941 ; [2] PMID: 18386176
Anxiety - Neurotransmission Alteration	Corticotropin-releasing factor receptor 1	CRHR1	P34998	1/-1	PMID: 23164543
Anxiety - Neurotransmission Alteration	Nestafin-1	NUCB2	P80303	1	PMID: 29253527
Anxiety - Neurotransmission Alteration	Receptor tyrosine-protein kinase erbB-4	ERBB4	Q15303	-1	[1]PMID: 25308353 [2]PMID: 30083275
Anxiety - Neurotransmission Alteration	5-hydroxytryptamine receptor 3B	HTR3B	O95264	1	PMID: 30144453
Anxiety - Neurotransmission Alteration	Phenylalanine-4-hydroxylase	PAH	P00439	-1	PMID: 24669207
Anxiety - Neurotransmission Alteration	Apolipoprotein E	APOE	P02649	1	PMID: 31186040
Anxiety - Neurotransmission Alteration	Tyrosine 3-monooxygenase	TH	P07101	-1	PMID: 24669207
Anxiety - Neurotransmission Alteration	Acyl-CoA-binding protein	DBI	P07108	-1	PMID: 16904689
Anxiety - Neurotransmission Alteration	Beta-2 adrenergic receptor	ADRB2	P07550	1	PMID: 27042068
Anxiety - Neurotransmission Alteration	Beta-1 adrenergic receptor	ADRB1	P08588	1	PMID: 27042068
Anxiety - Neurotransmission Alteration	Alpha-2A adrenergic receptor	ADRA2A	P08913	-1	PMID: 27042068
Anxiety - Neurotransmission Alteration	Dystrophin	DMD	P11532	-1	PMID: 26130916
Anxiety - Neurotransmission Alteration	Neural cell adhesion molecule 1	NCAM1	P13591	1	[1]PMID: 29391390 [2]PMID: 23412349
Anxiety - Neurotransmission Alteration	Beta-3 adrenergic receptor	ADRB3	P13945	1	PMID: 27042068
Anxiety - Neurotransmission Alteration	D(2) dopamine receptor	DRD2	P14416	1	[1]PMID: 26317601 [2]PMID: 28408289
Anxiety - Neurotransmission Alteration	Gamma-aminobutyric acid receptor subunit alpha-1	GABRA1	P14867	-1	[1]PMID: 18386176 ; [2] PMID: 25653526; [3] PMID: 17117412
Anxiety - Neurotransmission Alteration	Protein kinase C alpha type	PRKCA	P17252	-1	PMID: 15291238
Anxiety - Neurotransmission Alteration	Tryptophan 5-hydroxylase 1	TPH1	P17752	-1	PMID: 24669207
Anxiety - Neurotransmission Alteration	Alpha-2B adrenergic receptor	ADRA2B	P18089	-1	PMID: 27042068
Anxiety - Neurotransmission Alteration	Alpha-2C adrenergic receptor	ADRA2C	P18825	-1	PMID: 27042068
Anxiety - Neurotransmission Alteration	Protachykinin-1	TAC1	P20366	1	PMID: 19442179
Anxiety - Neurotransmission Alteration	Amine oxidase [flavin-containing] A	MAOA	P21397	1	[1]PMID: 18386176 [2]PMID: 18386176
Anxiety - Neurotransmission Alteration	Substance-K receptor	TACR2	P21452	1	PMID: 19442179
Anxiety - Neurotransmission Alteration	D(1A) dopamine receptor	DRD1	P21728	1	PMID: 26317601
Anxiety - Neurotransmission Alteration	Galanin peptides	GAL	P22466	1	PMID: 12437941
Anxiety - Neurotransmission Alteration	Sodium-dependent noradrenaline transporter	SLC6A2	P23975	1	[1]PMID: 12437941; [2] PMID: 16871320
Anxiety - Neurotransmission Alteration	Alpha-1D adrenergic receptor	ADRA1D	P25100	1	PMID: 27042068
Anxiety - Neurotransmission Alteration	Substance-P receptor	TACR1	P25103	1	PMID: 19442179
Anxiety - Neurotransmission Alteration	Amine oxidase [flavin-containing] B	MAOB	P27338	-1	PMID: 19710633
Anxiety - Neurotransmission Alteration	5-hydroxytryptamine receptor 1B	HTR1B	P28222	-1	PMID: 30144453
Anxiety - Neurotransmission Alteration	5-hydroxytryptamine receptor 2A	HTR2A	P28223	1	PMID: 30144453
Anxiety - Neurotransmission Alteration	5-hydroxytryptamine receptor 2C	HTR2C	P28335	1/-1	PMID: 30144453
Anxiety - Neurotransmission Alteration	Neuromedin-K receptor	TACR3	P29371	1	PMID: 19442179
Anxiety - Neurotransmission Alteration	Sodium- and chloride-dependent GABA transporter 1	SLC6A1	P30531	1	[1]PMID: 18607529 [2]PMID: 19077666
Anxiety - Neurotransmission Alteration	Sodium-dependent serotonin transporter	SLC6A4	P31645	1	[1]PMID: 15291238 ;[2]PMID: 12437941
Anxiety - Neurotransmission Alteration	Gamma-aminobutyric acid receptor subunit alpha-3	GABRA3	P34903	-1	[1]PMID: 18386176 ; [2] PMID: 25653526; [3] PMID: 17117412
Anxiety - Neurotransmission Alteration	5-hydroxytryptamine receptor 7	HTR7	P34969	1	PMID: 30144453
Anxiety - Neurotransmission Alteration	Nitric oxide synthase, inducible	NOS2	P35228	1	PMID: 24993299
Anxiety - Neurotransmission Alteration	Alpha-1A adrenergic receptor	ADRA1A	P35348	1	PMID: 27042068
Anxiety - Neurotransmission Alteration	Alpha-1B adrenergic receptor	ADRA1B	P35368	1	PMID: 27042068
Anxiety - Neurotransmission Alteration	D(3) dopamine receptor	DRD3	P35462	1	PMID: 26619275
Anxiety - Neurotransmission Alteration	Glutamate receptor ionotropic, kainate 1	GRIK1	P39086	-1	PMID: 17245443
Anxiety - Neurotransmission Alteration	5-hydroxytryptamine receptor 2B	HTR2B	P41595	-1	PMID: 30144453
Anxiety - Neurotransmission Alteration	Glutamate receptor 1	GRIA1	P42261	1	PMID: 29391390
Anxiety - Neurotransmission Alteration	Gamma-aminobutyric acid receptor subunit alpha-2	GABRA2	P47869	-1	[1]PMID: 18386176 ; [2] PMID: 25653526; [3] PMID: 17117412
Anxiety - Neurotransmission Alteration	5-hydroxytryptamine receptor 5A	HTR5A	P47898	1	PMID: 30144453
Anxiety - Neurotransmission Alteration	Sodium/potassium-transporting ATPase subunit alpha-2	ATP1A2	P50993	-1	PMID: 29391390
Anxiety - Neurotransmission Alteration	Protein delta homolog 1	DLK1	P80370	-1	PMID: 30268817
Anxiety - Neurotransmission Alteration	Sodium-dependent dopamine transporter	SLC6A3	Q01959	-1	PMID: 28408289
Anxiety - Neurotransmission Alteration	Pro-neuregulin-1, membrane-bound isoform	NGR1	Q02297	-1	[1]PMID: 25308353 [2]PMID: 30186060
Anxiety - Neurotransmission Alteration	Glutamate decarboxylase 2	GAD2	Q05329	-1	[1]PMID: 18386176 [2]PMID: 31078031
Anxiety - Neurotransmission Alteration	Glutamate receptor ionotropic, kainate 2	GRIK2	Q13002	-1	PMID: 30770891
Anxiety - Neurotransmission Alteration	Metabotropic glutamate receptor 2	GRM2	Q14416	-1	PMID: 17948876
Anxiety - Neurotransmission Alteration	Metabotropic glutamate receptor 3	GRM3	Q14832	-1	PMID: 17948876
Anxiety - Neurotransmission Alteration	1-phosphatidylinositol 4,5-bisphosphate phosphodiesterase beta-4	PLCB4	Q15147	-1	PMID: 29391390
Anxiety - Neurotransmission Alteration	Glutamate receptor ionotropic, kainate 4	GRIK4	Q16099	-1	[1]PMID: 30770891 [2]PMID: 29688548
Anxiety - Neurotransmission Alteration	BDNF/NT-3 growth factors receptor	NTRK2	Q16620	-1	PMID: 29315742
Anxiety - Neurotransmission Alteration	Indoleamine 2,3-dioxygenase 2	IDO2	Q6ZQW0	1	PMID: 24993299
Anxiety - Neurotransmission Alteration	Tryptophan 5-hydroxylase 2	TPH2	Q8IWU9	-1	PMID: 24669207
Anxiety - Neurotransmission Alteration	Serine/threonine-protein kinase ULK4	ULK4	Q96C45	-1	PMID: 29391390
Anxiety - Neurotransmission Alteration	Ras/Rap GTPase-activating protein SynGAP	SYNGAP1	Q96PV0	1	[1]PMID: 29391390 [2]PMID: 27086544
Anxiety - Neurotransmission Alteration	Glutamate decarboxylase 1	GAD1	Q99259	-1	PMID: 23906988
Anxiety - Neurotransmission Alteration	Neuronal PAS domain-containing protein 2	NPAS2	Q99743	1	PMID: 29163035
Anxiety - Neurotransmission Alteration	Tachykinin-3	TAC3	Q9UHF0	1	PMID: 19442179
Bipolar disorder - Membrane ion channels dysregulation	Protein kinase C gamma type	PRKCG	P05129	1	[1] PMID: 11252663
Bipolar disorder - Membrane ion channels dysregulation	Apoptosis regulator Bcl-2	BCL2	P10415	-1	[1] PMID: 29310970 [2] PMID: 26531027 [3] PMID: 25563670
Bipolar disorder - Membrane ion channels dysregulation	Potassium channel subfamily K member 1	KCNK1	O00180	-1	[1] PMID: 27602355 [2]PMID: 23554570
Bipolar disorder - Membrane ion channels dysregulation	Protein S100-B	S100B	P04271	1	[1] PMID: 16956621
Bipolar disorder - Membrane ion channels dysregulation	Sodium/potassium-transporting ATPase subunit alpha-3	ATP1A3	P13637	-1	[1] PMID: 30087257 [2] PMID: 25753128
Bipolar disorder - Membrane ion channels dysregulation	Neuronal calcium sensor 1	NCS-1	P62166	1	PMID: 29354402
Bipolar disorder - Membrane ion channels dysregulation	Ankyirin-3	ANK3	Q12955	-1	[1] PMID: 26210959 [2] PMID: 27602355 [3] PMID: 28476640
Bipolar disorder - Membrane ion channels dysregulation	Voltage-dependent L-type calcium channel subunit alpha-1C	CACNA1C	Q13936	-1	[1] PMID: 26210959 [2] PMID: 28476640
Bipolar disorder - Membrane ion channels dysregulation	Voltage-gated potassium channel subunit beta-1	KCNAB1	Q14722	-1	[1] PMID: 27602355 [2] PMID: 23781230
Bipolar disorder - Neurodevelopment deviation and maintenance failure	Glycogen synthase kinase-3 alpha	GSK3A	P49840	1	[1] PMID: 31625128 [2] PMID: 27630757
Bipolar disorder - Neurodevelopment deviation and maintenance failure	Glycogen synthase kinase-3 beta	GSK3B	P49841	1	[1] PMID: 31625128 [2] PMID: 27630757
Bipolar disorder - Neurodevelopment deviation and maintenance failure	Circadian locomoter output cycles protein kaput	CLOCK	O15516	-1	[1] PMID: 25726988 [2] PMID: 26531028
Bipolar disorder - Neurodevelopment deviation and maintenance failure	Acetylserotonin O-methyltransferase	ASMT	P46597	-1	PMID: 27091850
Bipolar disorder - Neurodevelopment deviation and maintenance failure	Casein kinase I isoform delta, CKI-delta	CSNK1D	P48730	1	PMID: 31625128
Bipolar disorder - Neurotransmission dysregulation	Indoleamine 2,3-dioxygenase 1	IDO1	P14902	1	[1] PMID: 26859499 [2] PMID: 27889479 [3]PMID: 25620790
Bipolar disorder - Neurotransmission dysregulation	Glial cell line-derived neurotrophic factor, hGDNF	GDNF	P39905	1	[1] PMID: 16959421 [2]DOI: 10.13140/RG.2.2.16852.81285
Bipolar disorder - Neurotransmission dysregulation	Glycogen synthase kinase-3 alpha	GSK3A	P49840	1	[1]PMID: 16944320 [2]PMID: 27630757
Bipolar disorder - Neurotransmission dysregulation	Glycogen synthase kinase-3 beta	GSK3B	P49841	1	[1]PMID: 16944320 [2]PMID: 27630757
Bipolar disorder - Neurotransmission dysregulation	Nuclear factor NF-kappa-B p100 subunit	NFKB2	Q00653	1	PMID: 26859499
Bipolar disorder - Neurotransmission dysregulation	Protein kinase C epsilon type	PRKCE	Q02156	-1	[1] PMID: 11252663 [2] PMID: 29230399 [3] PMID: 29230399 [4] PMID 12473185
Bipolar disorder - Neurotransmission dysregulation	C-C motif chemokine 24	CCL24	O00175	1	PMID: 32174850
Bipolar disorder - Neurotransmission dysregulation	Tumor necrosis factor	TNF	P01375	1	PMID: 30586559
Bipolar disorder - Neurotransmission dysregulation	Interferon Gamma	IFNG	P01579	1	PMID: 26766943
Bipolar disorder - Neurotransmission dysregulation	Interleukin-1 beta (IL-1β)	IL1B	P01584	1	PMID: 29084144
Bipolar disorder - Neurotransmission dysregulation	Soluble interleukin-2 receptor (sIL-2R) subunit alpha	IL2RA	P01589	1	PMID: 29084144
Bipolar disorder - Neurotransmission dysregulation	C-Reactive Protein	CRP	P02741	1	[1] PMID: 27800654 [2] PMID: 10852144
Bipolar disorder - Neurotransmission dysregulation	C-X-C motif chemokine 10	CXCL10	P02778	1	PMID: 32174850
Bipolar disorder - Neurotransmission dysregulation	Interleukin-4	IL4	P05112	1	PMID: 29084144
Bipolar disorder - Neurotransmission dysregulation	Interleukin-6	IL6	P05231	1	[1] PMID: 29084144 [2] PMID: 26859499
Bipolar disorder - Neurotransmission dysregulation	Matrilysin	MMP7	P09237	1	[1] PMID: 27800654 [2] PMID: 28886448
Bipolar disorder - Neurotransmission dysregulation	C-C motif chemokine 2	CCL2	P13500	1	PMID: 26859499
Bipolar disorder - Neurotransmission dysregulation	Glial fibrillary acidic protein	GFAP	P14136	1	PMID: 28847296
Bipolar disorder - Neurotransmission dysregulation	Matrix metalloproteinase-9	MMP9	P14780	1	[1] PMID: 27800654 [2] PMID: 22858217
Bipolar disorder - Neurotransmission dysregulation	Soluble interleukin-2 receptor (sIL-2R) subunit beta	IL2RB	P14784	1	PMID: 29084144
Bipolar disorder - Neurotransmission dysregulation	Tumor necrosis factor receptor superfamily member 1A	TNFRSF1A	P19438	1	PMID: 30586559
Bipolar disorder - Neurotransmission dysregulation	Tumor necrosis factor receptor superfamily member 1B	TNFRSF1B	P20333	1	PMID: 30586559
Bipolar disorder - Neurotransmission dysregulation	Protein kinase C eta type	PRKCH	P24723	1	[1] PMID: 11252663 [2] PMID: 29230399 [3] PMID: 29230399 [4] UNIPROT
Bipolar disorder - Neurotransmission dysregulation	Tryptophan 2,3-dioxygenase	TDO2	P48775	1	PMID: 27800654
Bipolar disorder - Neurotransmission dysregulation	Eotaxin	CCL11	P51671	1	PMID: 32174850
Bipolar disorder - Neurotransmission dysregulation	Interleukin-10	IL10	Q13651	-1	PMID: 27630757
Bipolar disorder - Chronic inflammatory state	Protein kinase C gamma type	PRKCG	P05129	1	[1] PMID: 11252663 [2] PMID: 29230399 [3] PMID: 29230399 [4] UNIPROT
Bipolar disorder - Chronic inflammatory state	Glycogen synthase kinase-3 alpha	GSK3A	P49840	1	[1] PMID: 31625128 [2] PMID: 27630757
Bipolar disorder - Chronic inflammatory state	Glycogen synthase kinase-3 beta	GSK3B	P49841	1	[1] PMID: 31625128 [2] PMID: 27630757
Bipolar disorder - Chronic inflammatory state	NADH dehydrogenase [ubiquinone] iron-sulfur protein 7	NDUFS7	O75251	-1	PMID: 26723136
Bipolar disorder - Chronic inflammatory state	Superoxide dismutase	SOD1	P00441	-1	PMID: 30087257
Bipolar disorder - Chronic inflammatory state	5-hydroxytryptamine receptor 7	HTR7	P34969	1	PMID: 31625128
Bipolar disorder - Chronic inflammatory state	Caspase-3	CASP3	P42574	1	PMID: 27389787
Bipolar disorder - Circadian system dysregulation	DNA (cytosine-5)-methyltransferase	DNMT1	P26358	1	PMID: 27328785
Bipolar disorder - Circadian system dysregulation	Methyl-CpG-binding protein 2	MECP2	P51608	-1	[1] PMID: 28476640 [2] PMID: 26237041
Bipolar disorder - Circadian system dysregulation	Histone deacetylase-4	HDAC4	P56524	1	PMID: 27480490
Bipolar disorder - Circadian system dysregulation	Zinc finger protein 804A	ZNF804A	Q7Z570	1	[1] PMID: 28476640 [2] https://doi.org/10.1016/B0-12-443710-9/00713-4
Bipolar disorder - Circadian system dysregulation	Histone deacetylase-8	HDAC8	Q9BY41	-1	PMID: 27480490
Bipolar disorder - Circadian system dysregulation	Histone deacetylase-6	HDAC6	Q9UBN7	-1	PMID: 27480490
Bipolar disorder - Circadian system dysregulation	DNA (cytosine-5)-methyltransferase 3A	DNMT3A	Q9Y6K1	1	PMID: 27328785
Bipolar disorder - Oxidative stress	Beta-nerve growth factor	NGF	P01138	-1	[1] PMID: 31014945 [2] PMID: 23785335
Bipolar disorder - Oxidative stress	Beta-nerve growth factor	NGF	P01138	1	PMID: 28135645
Bipolar disorder - Oxidative stress	Apoptosis regulator Bcl-2	BCL2	P10415	-1	[1] PMID: 25563670
Bipolar disorder - Oxidative stress	Mitogen-activated protein kinase 3	MAPK3	P27361	-1	[1] PMID: 26531027 [2] UNIPROT
Bipolar disorder - Oxidative stress	Protein kinase C epsilon type	PRKCE	Q02156	-1	[1] PMID: 11252663 [2] PMID: 29230399 [3] PMID: 29230399 [4] PMID 12473185
Bipolar disorder - Oxidative stress	Neurocan core protein	NCAN	O14594	-1	[1] PMID: 27800654 [2] PMID: 23795679 [3] PMID: 22952076
Bipolar disorder - Oxidative stress	Insulin-like growth factor I, IGF-I	IGF1	P05019	1	PMID: 28135645
Bipolar disorder - Oxidative stress	Fibroblast growth factor 2	FGF2	P09038	1	PMID: 28135645
Bipolar disorder - Oxidative stress	Insulin-like growth factor-binding protein 2	IGFBP2	P18065	-1	PMID: 28135645
Bipolar disorder - Oxidative stress	Brain-derived neurotrophic factor, BDNF	BDNF	P23560	-1	[1] PMID: 30078664 [2] PMID: 26531027 [3] PMID: 31014945
Bipolar disorder - Oxidative stress	Teneurin-4	TENM4	Q6N022	-1	[1] PMID: 27800654 [2] UNIPROT: Q6N022
Bipolar disorder - DNA damage	Protein kinase C gamma type	PRKCG	P05129	1	[1] PMID: 11252663 [2] PMID: 29230399 [3] PMID: 29230399 [4] UNIPROT
Bipolar disorder - DNA damage	Indoleamine 2,3-dioxygenase 1	IDO1	P14902	1	[1]PMID: 26654772 [2]PMID: 26654772
Bipolar disorder - DNA damage	Mitogen-activated protein kinase 3	MAPK3	P27361	1	PMID: 30087257
Bipolar disorder - DNA damage	Glial cell line-derived neurotrophic factor, hGDNF	GDNF	P39905	1	[1] PMID: 16959421 [2]DOI: 10.13140/RG.2.2.16852.81285
Bipolar disorder - DNA damage	Nuclear factor NF-kappa-B p100 subunit	NFKB2	Q00653	1	PMID: 30087257
Bipolar disorder - DNA damage	Muscarinic acetylcholine receptor M2	CHRM2	P08172	-1	PMID: 27772534
Bipolar disorder - DNA damage	D(2) dopamine receptor	DRD2	P14416	1	PMID: 28289283
Bipolar disorder - DNA damage	Nuclear factor NF-kappa-B p105 subunit	NFKB1	P19838	1	PMID: 30087257
Bipolar disorder - DNA damage	Catechol O-methyltransferase	COMT	P21964	-1	PMID: 27458023
Bipolar disorder - DNA damage	Mitogen-activated protein kinase 1	MAPK1	P28482	1	PMID: 30087257
Bipolar disorder - DNA damage	RAC-alpha serine/threonine-protein kinase	AKT1	P31749	1	PMID: 30087257
Bipolar disorder - DNA damage	RAC-beta serine/threonine-protein kinase	AKT2	P31751	1	PMID: 30087257
Bipolar disorder - DNA damage	D(3) dopamine receptor	DRD3	P35462	1	PMID: 28289283
Bipolar disorder - DNA damage	Glutamate receptor ionotropic, kainate 2	GRIK2	Q13002	-1	PMID: 26531027
Bipolar disorder - DNA damage	Nesprin-1	SYNE1	Q8NF91	-1	[1] PMID: 28476640 [2] PMID: 30610203
Bipolar disorder - DNA damage	Glutamate decarboxylase 1	GAD1	Q99259	-1	[1] PMID: 27328785 [2] 30625343
Bipolar disorder - DNA damage	RAC-gamma serine/threonine-protein kinase	AKT3	Q9Y243	1	PMID: 30087257
Tics - Neuroinflammation	Tumor necrosis factor	TNF	P01375	1	[1] PMID: 25658821
Tics - Neuroinflammation	Interleukin-4	IL4	P05112	-1	[1] PMID: 25658821
Tics - Neuroinflammation	Interleukin-5	IL5	P05113	-1	[1] PMID: 25658821
Tics - Neuroinflammation	Interleukin-13	IL13	P35225	-1	[1] PMID: 25658821
Tics - Neuroinflammation	Interleukin-2	IL2	P60568	1	PMID: 20599460
Tics - Neuroinflammation	Interleukin-17A	IL17A	Q16552	1	PMCID: PMC5616288
Tics - Neuroinflammation	Interleukin-12 subunit alpha	IL12A	P29459	1	PMCID: PMC5616288
Tics - Neuroinflammation	Interleukin-12 subunit beta	IL12B	P29460	1	PMCID: PMC5616288
Tics - Neuroinflammation	Interleukin-6	IL6	P05231	1	PMCID: PMC5616288
Tics - Neuroinflammation	60 kDa heat shock protein	HSPD1	P10809	-1	[1] PMID: 12965262
Tics - Neurodevelopment and Neuron Maintenance Failure	Laminin subunit alpha-1	LAMA1	P25391	-1	[1] PMID: 27095636
Tics - Neurodevelopment and Neuron Maintenance Failure	Forkhead box protein P2	FOXP2	O15409	-1	[1] PMID: 21386874
Tics - Neurodevelopment and Neuron Maintenance Failure	Mitochondrial inner membrane protease subunit 2	IMMP2	Q96T52	-1	[1] PMID: 21386874
Tics - Neurodevelopment and Neuron Maintenance Failure	Neuroligin-4, X-linked	NLGN4	Q8N0W4	-1	[1] PMID: 31273721 [2] PMID: 29325623
Tics - Neurodevelopment and Neuron Maintenance Failure	Contactin-associated protein-like 2	CNTNAP2	Q9UHC6	-1	[1] PMID: 17667475 [2] PMID: 16331353
Tics - Neurodevelopment and Neuron Maintenance Failure	Dipeptidyl aminopeptidase-like protein 6	DPP6	P42658	-1	PMID: 29325623
Tics - Neurotransmission Alteration	Synaptic vesicular amine transporter	SLC18A2	Q05940	1	[1] PMID: 30643668
Tics - Neurotransmission Alteration	Histidine decarboxylase	HDC	P19113	-1	[1] PMID: 30643668
Tics - Neurotransmission Alteration	Choline O-acetyltransferase	CHAT	P28329	-1	[1] PMID: 30643668
Tics - Neurotransmission Alteration	Proenkephalin-A	PENK	P01210	1	[1] PMID: 30643668
Tics - Neurotransmission Alteration	Probable hydrolase PNKD	PNKD	Q8N490	-1	[1] PMID: 28894297 [2] PMID: 21487022
Tics - Neurotransmission Alteration	Synaptic vesicular amine transporter	SLC18A2	Q05940	1	PMID: 32286097
Tics - Neurotransmission Alteration	D(1A) dopamine receptor	DRD1	P21728	1	PMID: 24295621
Tics - Neurotransmission Alteration	5-hydroxytryptamine receptor 2A	HTR2A	P28223	1	PMID: 32286097
Tics - Neurotransmission Alteration	5-hydroxytryptamine receptor 2B	HTR2B	P41595	1	PMID: 32286097
Tics - Neurotransmission Alteration	5-hydroxytryptamine receptor 2C	HTR2C	P28335	1	PMID: 32286097
Tics - Neurotransmission Alteration	D(3) dopamine receptor	DRD3	P35462	1	PMID: 32286097
Tics - Neurotransmission Alteration	D(4) dopamine receptor	DRD4	P21917	1	PMID: 32286097
Tics - Neurotransmission Alteration	Histamine H1 receptor	HRH1	P35367	1	PMID: 32286097
Tics - Neurotransmission Alteration	D(2) dopamine receptor	DRD2	P14416	1	PMID: 24295621
Tics - Neurotransmission Alteration	Amine oxidase [flavin-containing] A	MAOA	P21397	1	PMID: 24295621
Tics - Neurotransmission Alteration	5-hydroxytryptamine receptor 3A	HTR3A	P46098	1	PMID: 32286097
Tics - Neurotransmission Alteration	5-hydroxytryptamine receptor 4	HTR4	Q13639	1	PMID: 32286097
Tics - Neurotransmission Alteration	Regulating synaptic membrane exocytosis protein 1	RIMS1	Q86UR5	1	[1] PMID: 28894297
Tics - Neurotransmission Alteration	Parvalbumin alpha	PVALB	P20472	1	[1] PMID: 28237575
Tics - Neurotransmission Alteration	Nitric oxide synthase, brain	NOS1	P29475	1	[1] PMID: 28237575
Tics - Neurotransmission Alteration	SLIT and NTRK-like protein 1	SLITRK1	Q96PX8	-1	[1] PMID: 17667475
Tics - Neurotransmission Alteration	Histidine decarboxylase	HDC	P19113	-1	PMID: 29325623
Binge eating - Neurotransmission Alteration in Impulse Control Circuitry	Dopamine beta-hydroxylase (EC 1.14.17.1) (Dopamine beta-monooxygenase) [Cleaved into: Soluble dopamine beta-hydroxylase]	DBH	P09172	1	PMID: 31714807
Binge eating - Neurotransmission Alteration in Impulse Control Circuitry	Sodium-dependent noradrenaline transporter, NET	SLC6A2	P23975	1	PMID: 31714807
Binge eating - Neurotransmission Alteration in Impulse Control Circuitry	Brain-derived neurotrophic factor, BDNF	BDNF	P23560	-1	[1] PMID: 31746551 [2] PMID: 20537407
Binge eating - Neurotransmission Alteration in Impulse Control Circuitry	5-hydroxytryptamine receptor 2C	HTR2C	P28335	-1	PMID: 29324652
Binge eating - Neurotransmission Alteration in Impulse Control Circuitry	Sodium-dependent serotonin transporter, SERT	SLC6A4	P31645	1	PMID: 31714807
Binge eating - Neurotransmission Alteration in Impulse Control Circuitry	BDNF/NT-3 growth factors receptor	TRKB	Q16620	-1	PMID: 31746551
Binge eating - Neurotransmission Alteration in Impulse Control Circuitry	D(1A) dopamine receptor	DRD1	P21728	1	PMID: 17924782
Binge eating - Neurotransmission Alteration in Impulse Control Circuitry	D(2) dopamine receptor	DRD2	P14416	-1	PMID: 29324652
Binge eating - Neurotransmission Alteration in Impulse Control Circuitry	Sodium-dependent dopamine transporter, DAT	SLC6A3	Q01959	1	[1] PMID: 31714807 [2] PMID: 20417658
Binge eating - Neurotransmission Alteration in Impulse Control Circuitry	Synaptic vesicular amine transporter	SLC18A2	Q05940	1	PMID: 28560316
Binge eating - Neurotransmission Alteration in Impulse Control Circuitry	Gamma-aminobutyric acid type B receptor subunit 1 (GABA-B receptor 1) (GABA-B-R1) (GABA-BR1) (GABABR1) (Gb1)	GABBR1	Q9UBS5	-1	[1] PMID: 31714807 [2] PMID: 28546212
Binge eating - Neurotransmission Alteration in Impulse Control Circuitry	Gamma-aminobutyric acid type B receptor subunit 2 (GABA-B receptor 2) (GABA-B-R2) (GABA-BR2) (GABABR2) (Gb2) (G-protein coupled receptor 51) (HG20)	GABBR2	O75899	-1	PMID: 31714807
Binge eating - Neurotransmission Alteration in Impulse Control Circuitry	Gamma-aminobutyric acid receptor subunit alpha-1 (GABA(A) receptor subunit alpha-1)	GABRA1	P14867	-1	[1] PMID: 12562571 [2] PMID: 28546212
Binge eating - Neurotransmission Alteration in Impulse Control Circuitry	Gamma-aminobutyric acid receptor subunit alpha-2 (GABA(A) receptor subunit alpha-2)	GABRA2	P47869	-1	PMID: 28546212
Binge eating - Neurotransmission Alteration in Impulse Control Circuitry	Gamma-aminobutyric acid receptor subunit alpha-3 (GABA(A) receptor subunit alpha-3)	GABRA3	P34903	-1	PMID: 28546212
Binge eating - Neurotransmission Alteration in Impulse Control Circuitry	Gamma-aminobutyric acid receptor subunit alpha-4 (GABA(A) receptor subunit alpha-4)	GABRA4	P48169	-1	PMID: 28546212
Binge eating - Neurotransmission Alteration in Impulse Control Circuitry	Gamma-aminobutyric acid receptor subunit alpha-5 (GABA(A) receptor subunit alpha-5)	GABRA5	P31644	-1	PMID: 28546212
Binge eating - Neurotransmission Alteration in Impulse Control Circuitry	Gamma-aminobutyric acid receptor subunit alpha-6 (GABA(A) receptor subunit alpha-6)	GABRA6	Q16445	-1	PMID: 28546212
Binge eating - Neurotransmission Alteration in Impulse Control Circuitry	Glutamate receptor 1 (GluR-1) (AMPA-selective glutamate receptor 1) (GluR-A) (GluR-K1) (Glutamate receptor ionotropic, AMPA 1) (GluA1)	GRIA1	P42261	1	PMID: 12562571
Binge eating - Neurotransmission Alteration in Impulse Control Circuitry	Glutamate receptor 2 (GluR-2) (AMPA-selective glutamate receptor 2) (GluR-B) (GluR-K2) (Glutamate receptor ionotropic, AMPA 2) (GluA2)	GRIA2	P42262	1	PMID: 12562571
Binge eating - Neurotransmission Alteration in Impulse Control Circuitry	Glutamate receptor 3 (GluR-3) (AMPA-selective glutamate receptor 3) (GluR-C) (GluR-K3) (Glutamate receptor ionotropic, AMPA 3) (GluA3)	GRIA3	P42263	1	PMID: 12562571
Binge eating - Neurotransmission Alteration in Impulse Control Circuitry	Glutamate receptor 4 (GluR-4) (GluR4) (AMPA-selective glutamate receptor 4) (GluR-D) (Glutamate receptor ionotropic, AMPA 4) (GluA4)	GRIA4	P48058	1	PMID: 12562571
Binge eating - Neurotransmission Alteration in Impulse Control Circuitry	Glutamate receptor ionotropic, kainate 1 (GluK1) (Excitatory amino acid receptor 3) (EAA3) (Glutamate receptor 5) (GluR-5) (GluR5)	GRIK1	P39086	1	PMID: 12562571
Binge eating - Neurotransmission Alteration in Impulse Control Circuitry	Glutamate receptor ionotropic, kainate 2 (GluK2) (Excitatory amino acid receptor 4) (EAA4) (Glutamate receptor 6) (GluR-6) (GluR6)	GRIK2	Q13002	1	PMID: 12562571
Binge eating - Neurotransmission Alteration in Impulse Control Circuitry	Glutamate receptor ionotropic, kainate 3 (GluK3) (Excitatory amino acid receptor 5) (EAA5) (Glutamate receptor 7) (GluR-7) (GluR7)	GRIK3	Q13003	1	PMID: 12562571
Binge eating - Neurotransmission Alteration in Impulse Control Circuitry	Glutamate receptor ionotropic, kainate 4 (GluK4) (Excitatory amino acid receptor 1) (EAA1) (Glutamate receptor KA-1) (KA1)	GRIK4	Q16099	1	PMID: 12562571
Binge eating - Neurotransmission Alteration in Impulse Control Circuitry	Glutamate receptor ionotropic, kainate 5 (GluK5) (Excitatory amino acid receptor 2) (EAA2) (Glutamate receptor KA-2) (KA2)	GRIK5	Q16478	1	PMID: 12562571
Binge eating - Neurotransmission Alteration in Impulse Control Circuitry	Glutamate receptor ionotropic, NMDA 1 (GluN1) (Glutamate [NMDA] receptor subunit zeta-1) (N-methyl-D-aspartate receptor subunit NR1) (NMD-R1)	GRIN1	Q05586	1	PMID: 28762842
Binge eating - Neurotransmission Alteration in Impulse Control Circuitry	Glutamate receptor ionotropic, NMDA 2A (GluN2A) (Glutamate [NMDA] receptor subunit epsilon-1) (N-methyl D-aspartate receptor subtype 2A) (NMDAR2A) (NR2A) (hNR2A)	GRIN2A	Q12879	1	PMID: 28762842
Binge eating - Neurotransmission Alteration in Impulse Control Circuitry	Glutamate receptor ionotropic, NMDA 2B (GluN2B) (Glutamate [NMDA] receptor subunit epsilon-2) (N-methyl D-aspartate receptor subtype 2B) (NMDAR2B) (NR2B) (N-methyl-D-aspartate receptor subunit 3) (NR3) (hNR3)	GRIN2B	Q13224	1	PMID: 28762842
Binge eating - Neurotransmission Alteration in Impulse Control Circuitry	Glutamate receptor ionotropic, NMDA 2C (GluN2C) (Glutamate [NMDA] receptor subunit epsilon-3) (N-methyl D-aspartate receptor subtype 2C) (NMDAR2C) (NR2C)	GRIN2C	Q14957	1	PMID: 28762842
Binge eating - Neurotransmission Alteration in Impulse Control Circuitry	Glutamate receptor ionotropic, NMDA 2D (GluN2D) (EB11) (Glutamate [NMDA] receptor subunit epsilon-4) (N-methyl D-aspartate receptor subtype 2D) (NMDAR2D) (NR2D)	GRIN2D	O15399	1	PMID: 28762842
Binge eating - Neurotransmission Alteration in Impulse Control Circuitry	Glutamate receptor ionotropic, NMDA 3A (GluN3A) (N-methyl-D-aspartate receptor subtype 3A) (NMDAR3A) (NR3A) (NMDAR-L)	GRIN3A	Q8TCU5	1	PMID: 28762842
Binge eating - Neurotransmission Alteration in Impulse Control Circuitry	Glutamate receptor ionotropic, NMDA 3B (GluN3B) (N-methyl-D-aspartate receptor subtype 3B) (NMDAR3B) (NR3B)	GRIN3B	O60391	1	PMID: 28762842
Binge eating - Neurotransmission Alteration in Impulse Control Circuitry	Trace amine-associated receptor 1	TAAR1	Q96RJ0	-1	PMID: 29535626
Binge eating - Deregulation of Appetite Mechanisms	Glucago [Cleaved into: GLP-1]	GCG	P01275	-1	[1] PMID: 28846695 [2] PMID: 28762842 [3] PMID: 29324652
Binge eating - Deregulation of Appetite Mechanisms	Glucagon-like peptide 1 receptor (GLP-1 receptor) (GLP-1-R) (GLP-1R)	GLP1R	P43220	-1	PMID: 31714807
Binge eating - Deregulation of Appetite Mechanisms	Peptide YY (PYY) (PYY-I) (Peptide tyrosine tyrosine) [Cleaved into: Peptide YY(3-36) (PYY-II)]	PYY	P10082	-1	[1] PMID: 28762842 [2] PMID: 18534636
Binge eating - Deregulation of Appetite Mechanisms	Agouti-related protein	AGRP	O00253	1	[1] PMID: 28762842 [2] DOI: 10.1016/j.rmta.2017.04.004 [3]PMID: 28072397
Binge eating - Deregulation of Appetite Mechanisms	Orexin	HCRT OX	O43612	1	[1] PMID: 28762842 [2] PMID: 22569505 [3] PMID: 30125533
Binge eating - Deregulation of Appetite Mechanisms	Orexin receptor type 1	HCRTR1	O43613	1	PMID: 22569505
Binge eating - Deregulation of Appetite Mechanisms	Orexin receptor type 2	HCRTR2	O43614	1	PMID: 30125533
Binge eating - Deregulation of Appetite Mechanisms	Melanocortin receptor 4	MC4R	P32245	-1	PMID: 29367837
Binge eating - Deregulation of Appetite Mechanisms	Cannabinoid receptor 1	CNR1	P21554	1	[1] PMID: 23072421 [2] PMID: 29261146
Binge eating - Deregulation of Appetite Mechanisms	Casein kinase I isoform epsilon	CSNK1E	P49674	-1	PMID: 29324652
Binge eating - Deregulation of Appetite Mechanisms	Delta-type opioid receptor, DOR	OPRD1	P41143	1	PMID: 26499083
Binge eating - Deregulation of Appetite Mechanisms	Kappa-type opioid receptor, KOR	OPRK1	P41145	1	PMID: 26499083
Binge eating - Deregulation of Appetite Mechanisms	Mu-type opioid receptor, MOR	OPRM1	P35372	1	PMID: 31714807
Binge eating - Deregulation of Appetite Mechanisms	Proenkephalin-A	PENK	P01210	-1	PMID: 22138162
Binge eating - Deregulation of Appetite Mechanisms	Corticotropin-releasing factor receptor 1	CRHR1	P34998	1	[1] PMID: 29324652 [2] PMID: 29324652
Binge eating - Deregulation of Appetite Mechanisms	Corticotropin-releasing factor receptor 2	CRHR2	Q13324	1	[1] PMID: 29324652 [2] PMID: 29324652
Binge eating - Deregulation of Appetite Mechanisms	Nociceptin receptor	OPRL1	P41146	-1	[1] PMID: 29324652 [2] PMID: 29324652
Binge eating - Deregulation of Appetite Mechanisms	Prepronociceptin [Cleaved into: Nocistatin; Nociceptin (Orphanin FQ) (PPNOC) ; Orphanin FQ2]	PNOC OFQ	Q13519	-1	[1] PMID: 29324652 [2] PMID: 29324652

## Sheet: B
Supplementary Table B. Baseline demographic characteristics of the adult virtual populations and the reference population. Figures are mean (± standard deviation) unless otherwise stated.
	ADHD (N=500)	ADHD+ Depression (N=100)	ADHD+ Anxiety (N=100)	ADHD+ Bip D (N=100)	ADHD+ Tics (N=100)	ADHD+ BED (N=100)	ADHD+ BED+Anx (N=100)	ADHD+ Dep+Anx (N=100)	ADHD+ Dep+BED (N=100)
Sex (% females)	41.6	41.0	41.0	41.0	41.0	41.0	41.0	41.0	41.0
Age (years)	36.98 ± 10.31	36.57 ± 10.09	36.70 ± 10.16	36.62 ± 10.12	36.62 ± 10.10	36.43 ± 10.12	36.59 ± 10.10	36.60 ± 10.10	36.55 ± 10.09
Height (cm)	172.03 ± 9.98	172.86 ± 11.15	172.33 ± 10.80	171.63 ± 9.56	172.31 ± 10.86	171.89 ± 8.38	172.30 ± 10.86	172.77 ± 10.95	172.07 ± 11.22
Weight (kg)	77.74 ± 16.95	79.16 ± 18.02	78.96 ± 18.24	79.76 ± 15.61	78.68 ± 18.68	79.10 ± 17.13	78.11 ± 18.29	79.23 ± 18.46	77.78 ± 18.46
BMI (kg/m2)	26.51 ± 6.55	26.67 ± 6.26	26.75 ± 6.35	27.28 ± 5.92	26.65 ± 6.55	26.97 ± 6.36	26.44 ± 6.47	26.59 ± 6.17	26.39 ± 6.19
Anx.: Anxiety; BED: Binge eating disorder; Bip D: Bipolar disorder; BMI: Body mass index; Dep: Depression

## Sheet: C
Supplementary Table C. Baseline demographic characteristics of the paediatric-adolescent virtual populations and the reference population. Figures are mean (± standard deviation) unless otherwise stated.
	ADHD (N=500)	ADHD+ Depression (N=100)	ADHD+ Anxiety (N=100)	ADHD+ Bip D (N=100)	ADHD+ Tics (N=100)	ADHD+ BED (N=100)	ADHD+ BED+Anx (N=100)	ADHD+ Dep+Anx (N=100)	ADHD+ Dep+BED (N=100)
Sex (% females)	20.0	20.0	20.0	20.0	20.0	20.0	20.0	20.0	20.0
Age (years)	11.11 ± 2.73	11.35 ± 3.26	11.57 ± 3.43	11.38 ± 3.14	11.39 ± 2.81	11.37 ± 3.18	11.39 ± 3.34	11.38 ± 2.87	11.38 ± 3.14
Height (cm)	147.00 ± 15.92	145.69 ± 18.87	145.83 ± 18.29	146.61 ± 17.59	146.32 ± 17.63	145.96 ± 17.85	145.52 ± 19.26	146.69 ± 17.23	146.69 ± 17.16
Weight (kg)	42.41 ± 12.70	41.29 ± 15.89	40.87 ± 14.30	41.03 ± 14.01	41.11 ± 13.63	40.97 ± 13.45	41.25 ± 16.91	41.00 ± 13.17	41.03 ± 12.53
BMI (kg/m2)	19.10 ± 2.70	18.68 ± 3.26	18.53 ± 3.00	18.51 ± 2.76	18.62 ± 2.74	18.61 ± 2.38	18.58 ± 3.18	18.52 ± 2.42	18.57 ± 2.51
Anx.: Anxiety; BED: Binge eating disorder; Bip D: Bipolar disorder; BMI: Body mass index; Dep: Depression

## Sheet: D
Supplementary Table D. Summary of the sources of information found in the scientific literature supporting the predicted mechanisms for vLDX. Activation induced by Node A to Node B column indicates whether the first node of the interaction (Node A) activates (1) or inhibits (-1) the activity of the second node of the interaction (Node B).
Link number	Gene name Node A	Uniprot code Node A	Gene name Node B	Uniprot code Node B	Activation induced by Node A to Node B	REFERENCES	Population
1	Lisdexamphetamine	-	TAAR1	Q96RJ0	1	PMID: 29535626
2	Lisdexamphetamine	-	MAOA	P21397	-1	PMID: 19890083
2	Lisdexamphetamine	-	MAOB	P27338	-1	PMID: 19890083
3	Lisdexamphetamine	-	DAT1	Q01959	-1	PMID: 19890083
4	Lisdexamphetamine	-	SERT	P31645	-1	PMID: 27143885
5	Lisdexamphetamine	-	NET1	P23975	-1	PMID: 27143885
6	TAAR1	Q96RJ0	[PKA] PRKACA; PRKACB; PRKACG; PRKAR1A; PRKAR1B; PRKAR2A; PRKAR2B	P17612; P22694; P22612; P10644; P31321; P13861; P31323	1	[1]PMID: 23315425 [2]PMID: 27092049
7	TAAR1	Q96RJ0	[PKC] PRKCA; PRKCB; PRKCG; PRKCD; PRKCE; PRKCH; PRKCQ	P17252; P05771; P05129; Q05655; Q02156; P24723; Q04759	1	[1]PMID: 23315425 [2]PMID: 27092049
8	TAAR1	Q96RJ0	RHOA	P61586	1	[1]doi.org/10.1096/fasebj.2020.34.s1.05856 [2]PMID: 31399635	Children
9	[PKA] PRKACA; PRKACB; PRKACG; PRKAR1A; PRKAR1B; PRKAR2A; PRKAR2B	P17612; P22694; P22612; P10644; P31321; P13861; P31323	DAT1	Q01959	-1	PMID: 26553986
10	[PKC] PRKCA; PRKCB; PRKCG; PRKCD; PRKCE; PRKCH; PRKCQ	P17252; P05771; P05129; Q05655; Q02156; P24723; Q04759	DAT1	Q01959	-1	PMID: 25964346
11	[PKC] PRKCA; PRKCB; PRKCG; PRKCD; PRKCE; PRKCH; PRKCQ	P17252; P05771; P05129; Q05655; Q02156; P24723; Q04759	SERT	P31645	-1	PMID: 15774771
12	[PKC] PRKCA; PRKCB; PRKCG; PRKCD; PRKCE; PRKCH; PRKCQ	P17252; P05771; P05129; Q05655; Q02156; P24723; Q04759	NET1	P23975	-1	PMID: 27591044
13	RHOA	P61586	NET1	P23975	-1	PMID: 31912366	Children
14	[PKA] PRKACA; PRKACB; PRKACG; PRKAR1A; PRKAR1B; PRKAR2A; PRKAR2B	P17612; P22694; P22612; P10644; P31321; P13861; P31323	MTOR	P42345	1	[1]DOI: 10.1128/MCB.00217-10 [2]PMID: 24865460
15	[PKA] PRKACA; PRKACB; PRKACG; PRKAR1A; PRKAR1B; PRKAR2A; PRKAR2B	P17612; P22694; P22612; P10644; P31321; P13861; P31323	CREB1	P16220	1	PMID: 16125054
16	[PKA] PRKACA; PRKACB; PRKACG; PRKAR1A; PRKAR1B; PRKAR2A; PRKAR2B	P17612; P22694; P22612; P10644; P31321; P13861; P31323	MAPK11	Q15759	1	PMID: 14751542
16	[PKA] PRKACA; PRKACB; PRKACG; PRKAR1A; PRKAR1B; PRKAR2A; PRKAR2B	P17612; P22694; P22612; P10644; P31321; P13861; P31323	MAPK12	P53778	1	PMID: 14751542
16	[PKA] PRKACA; PRKACB; PRKACG; PRKAR1A; PRKAR1B; PRKAR2A; PRKAR2B	P17612; P22694; P22612; P10644; P31321; P13861; P31323	MAPK13	O15264	1	PMID: 14751542
16	[PKA] PRKACA; PRKACB; PRKACG; PRKAR1A; PRKAR1B; PRKAR2A; PRKAR2B	P17612; P22694; P22612; P10644; P31321; P13861; P31323	MAPK14	Q16539	1	PMID: 14751542
17	DAT1	Q01959	MAOA	P21397	1	KEGG. Homo sapiens (human): 6531. hsa04728: Dopaminergic synapse
17	DAT1	Q01959	MAOB	P27338	1	KEGG. Homo sapiens (human): 6531. hsa04728: Dopaminergic synapse
18	[PKC] PRKCA; PRKCB; PRKCG; PRKCD; PRKCE; PRKCH; PRKCQ	P17252; P05771; P05129; Q05655; Q02156; P24723; Q04759	MAPK3	P27361	1	PMID: 8798560
19	MTOR	P42345	ADHD	-	-1	PMID: 32948744
20	CREB1	P16220	BDNF	P23560	1	PMID: 9390517
21	MAPK11	Q15759	AKT1	P31749	-1	PMID: 26390817
21	MAPK12	P53778	AKT1	P31749	-1	PMID: 26390817
21	MAPK13	O15264	AKT1	P31749	-1	PMID: 26390817
21	MAPK14	Q16539	AKT1	P31749	-1	PMID: 26390817
21	MAPK11	Q15759	AKT2	P31751	-1	PMID: 26390817
21	MAPK12	P53778	AKT2	P31751	-1	PMID: 26390817
21	MAPK13	O15264	AKT2	P31751	-1	PMID: 26390817
21	MAPK14	Q16539	AKT2	P31751	-1	PMID: 26390817
21	MAPK11	Q15759	AKT3	Q9Y243	-1	PMID: 26390817
21	MAPK12	P53778	AKT3	Q9Y243	-1	PMID: 26390817
21	MAPK13	O15264	AKT3	Q9Y243	-1	PMID: 26390817
21	MAPK14	Q16539	AKT3	Q9Y243	-1	PMID: 26390817
22	MAOA	P21397	MAPK3	P27361	-1	PMID: 25978500
22	MAOB	P27338	MAPK3	P27361	-1	PMID: 25978500
23	BDNF	P23560	ADHD	-	-1	PMID: 25354496
24	AKT1	P31749	ADHD	-	1	[1] PMID: 25647412
24	AKT2	P31751	ADHD	-	1	[1] PMID: 25647412
24	AKT3	Q9Y243	ADHD	-	1	[1] PMID: 25647412
25	MAPK3	P27361	NFKB1	P19838	1	PMID: 32015345
26	NET1	P23975	ADHD	-	1	PMID: 15717291
27	NFKB1	P19838	IL2	P60568	1	PMID: 7641692
27	NFKB1	P19838	IL10	P22301	1	PMID: 16835236
28	IL2	P60568	ADHD	-	-1	PMID: 24493267
28	IL10	P22301	ADHD	-	-1	PMID: 24493267

## Sheet: E
Supplementary Table E. Summary of the sources of information found in the scientific literature supporting the predicted mechanisms for vMPH. Activation induced by Node A to Node B column indicates whether the first node of the interaction (Node A) activates (1) or inhibits (-1) the activity of the second node of the interaction (Node B).
Link number	Gene name Node A	Uniprot code Node A	Gene name Node B	Uniprot code Node B	Activation induced by Node A to Node B	REFERENCES	Population
1	Methylphenidate	-	DAT1	Q01959	-1	PMID: 20049490
2	Methylphenidate	-	HTR1A	P08908	1	PMID: 19322953
3	Methylphenidate	-	NET1	P23975	-1	[1]PMID: 32067136 [2]PMID: 23284812 [3]PMID: 29397534	Children
4	DAT1	Q01959	MAOA	P21397	1	KEGG. Homo sapiens (human): 6531. hsa04728: Dopaminergic synapse
4	DAT1	Q01959	MAOB	P27338	1	KEGG. Homo sapiens (human): 6531. hsa04728: Dopaminergic synapse
5	DRD2	P14416	DAT1	Q01959	1	[1]PMID:19176830 [2]PMID: 23340505
6	DAT1	Q01959	DRD2	P14416	1	[1]PMID:19176830 [2]PMID: 23340505
7	HTR1A	P08908	G Proteins [GNAS; GNAL; GNAQ; GNA11; GNA14; GNA15; GNAI1; GNAI2; GNAI3; GNAO1; GNAT1; GNAT2; GNAT3; GNAZ; GNA12; GNB1; GNB2; GNB3; GNB4; GNB5; GNGT1; GNGT2; GNG2; GNG3; GNG4; GNG5; GNG7; GNG8; GNG10; GNG11; GNG12; GNG13; GNG14]	P63092; P38405; P50148; P29992; P30677; P30679; P63096; P04899; P08754; P09471; P11488; P19087; A8MTJ3; P19086; Q03113; P62873; P62879; P16520; Q9HAV0; O14775; P63211; O14610; P59768; P63215; P50150; P63218; O60262; Q9UK08; P50151; P61952; Q9UBI6; Q9P2W3; A0A1W2PPG7	1	PMID: 27932955
8	NET1	P23975	1433B	P31946	1	[1]PMID: 23979140 [2]PMID: 15963952	Children
9	DRD2	P14416	G Proteins [GNAS; GNAL; GNAQ; GNA11; GNA14; GNA15; GNAI1; GNAI2; GNAI3; GNAO1; GNAT1; GNAT2; GNAT3; GNAZ; GNA12; GNB1; GNB2; GNB3; GNB4; GNB5; GNGT1; GNGT2; GNG2; GNG3; GNG4; GNG5; GNG7; GNG8; GNG10; GNG11; GNG12; GNG13; GNG14]	P63092; P38405; P50148; P29992; P30677; P30679; P63096; P04899; P08754; P09471; P11488; P19087; A8MTJ3; P19086; Q03113; P62873; P62879; P16520; Q9HAV0; O14775; P63211; O14610; P59768; P63215; P50150; P63218; O60262; Q9UK08; P50151; P61952; Q9UBI6; Q9P2W3; A0A1W2PPG7	1	PMID: 25964346
10	MAOA	P21397	MAPK3	P27361	-1	PMID: 25978500
10	MAOB	P27338	MAPK3	P27361	-1	PMID: 25978500
11	1433B	P31946	CSK	P41240	-1	KEGG: hsa04390	Children
12	G Proteins [GNAS; GNAL; GNAQ; GNA11; GNA14; GNA15; GNAI1; GNAI2; GNAI3; GNAO1; GNAT1; GNAT2; GNAT3; GNAZ; GNA12; GNB1; GNB2; GNB3; GNB4; GNB5; GNGT1; GNGT2; GNG2; GNG3; GNG4; GNG5; GNG7; GNG8; GNG10; GNG11; GNG12; GNG13; GNG14]	P63092; P38405; P50148; P29992; P30677; P30679; P63096; P04899; P08754; P09471; P11488; P19087; A8MTJ3; P19086; Q03113; P62873; P62879; P16520; Q9HAV0; O14775; P63211; O14610; P59768; P63215; P50150; P63218; O60262; Q9UK08; P50151; P61952; Q9UBI6; Q9P2W3; A0A1W2PPG7	MAPK3	P27361	1	PMID: 24396730
13	G Proteins [GNAS; GNAL; GNAQ; GNA11; GNA14; GNA15; GNAI1; GNAI2; GNAI3; GNAO1; GNAT1; GNAT2; GNAT3; GNAZ; GNA12; GNB1; GNB2; GNB3; GNB4; GNB5; GNGT1; GNGT2; GNG2; GNG3; GNG4; GNG5; GNG7; GNG8; GNG10; GNG11; GNG12; GNG13; GNG14]	P63092; P38405; P50148; P29992; P30677; P30679; P63096; P04899; P08754; P09471; P11488; P19087; A8MTJ3; P19086; Q03113; P62873; P62879; P16520; Q9HAV0; O14775; P63211; O14610; P59768; P63215; P50150; P63218; O60262; Q9UK08; P50151; P61952; Q9UBI6; Q9P2W3; A0A1W2PPG7	AMPK Family [PRKAA1; PRKAA2; PRKAB1; PRKAB2; PRKAG1; PRKAG2; PRKAG3]	Q13131; P54646; Q9Y478; O43741; P54619; Q9UGJ0; Q9UGI9	-1/1	PMID: 18606183
14	G Proteins [GNAS; GNAL; GNAQ; GNA11; GNA14; GNA15; GNAI1; GNAI2; GNAI3; GNAO1; GNAT1; GNAT2; GNAT3; GNAZ; GNA12; GNB1; GNB2; GNB3; GNB4; GNB5; GNGT1; GNGT2; GNG2; GNG3; GNG4; GNG5; GNG7; GNG8; GNG10; GNG11; GNG12; GNG13; GNG14]	P63092; P38405; P50148; P29992; P30677; P30679; P63096; P04899; P08754; P09471; P11488; P19087; A8MTJ3; P19086; Q03113; P62873; P62879; P16520; Q9HAV0; O14775; P63211; O14610; P59768; P63215; P50150; P63218; O60262; Q9UK08; P50151; P61952; Q9UBI6; Q9P2W3; A0A1W2PPG7	RHOA	P61586	1	PMID: 25904553	Adults
15	CSK	P41240	PER1	O15534	1	PMID: 32043967	Children
15	CSK	P41240	PER2	O15055	1	PMID: 32043967	Children
16	RHOA	P61586	DAT1	Q01959	-1	[1]PMID: 30240421 [2]PMID: 26553986	Adults
17	MAPK3	P27361	THRB	P10828	1	PMID: 25278044
18	AMPK Family [PRKAA1; PRKAA2; PRKAB1; PRKAB2; PRKAG1; PRKAG2; PRKAG3]	Q13131; P54646; Q9Y478; O43741; P54619; Q9UGJ0; Q9UGI9	CRY1	Q16526	-1	PMID: 19833968
18	AMPK Family [PRKAA1; PRKAA2; PRKAB1; PRKAB2; PRKAG1; PRKAG2; PRKAG3]	Q13131; P54646; Q9Y478; O43741; P54619; Q9UGJ0; Q9UGI9	CRY2	Q49AN0	-1	PMID: 19833968
19	THRB	P10828	ADHD	-	-1	PMID: 16594981
20	CRY1	Q16526	ADHD	-	-1	PMID: 32538895
20	CRY2	Q49AN0	ADHD	-	-1	PMID: 23876287
21	PER1	O15534	ADHD	-	-1	[1]PMID: 27836462 [2]PMID: 23876287	Children
21	PER2	O15055	ADHD	-	-1	[1]PMID: 27836462 [2]PMID: 23876287	Children
